# Supplementary material for: The heparin-binding proteome in normal pancreas and murine experimental acute pancreatitis
Source: PLoS One. 2019 Jun 18;14(6):e0217633. doi: 10.1371/journal.pone.0217633 (PMC6581253; doi:10.1371/journal.pone.0217633)
Supplement: S1 Table — Each technical replicate produced between 1500–1900 protein hits at a peptide FDR of 1%. To obtain a fuller coverage, the data were run through Progenesis label-free software. The merged file yielded over 1,900 hits at a peptide FDR of 1%. Using a two-peptide stringency, these were reduced to 1,602 proteins in NP. (XLS) [file pone.0217633.s005.xls]

## Sheet: NPFromProgenesisNPProject_2PepP
Q9JHU4	5.32	Cytoplasmic dynein 1 heavy chain 1 OS=Mus musculus GN=Dync1h1 PE=1 SV=2
Q5SXR6	6.77	Clathrin heavy chain OS=Mus musculus GN=Cltc PE=3 SV=1
Q8CIE6	10.52	Coatomer subunit alpha OS=Mus musculus GN=Copa PE=1 SV=2
Q8BX70	1.37	Vacuolar protein sorting-associated protein 13C OS=Mus musculus GN=Vps13c PE=1 SV=2
E9Q616	0.79	Protein Ahnak OS=Mus musculus GN=Ahnak PE=4 SV=1
Q8VDN2	7.69	Sodium/potassium-transporting ATPase subunit alpha-1 OS=Mus musculus GN=Atp1a1 PE=1 SV=1
Q78PY7	10.83	Staphylococcal nuclease domain-containing protein 1 OS=Mus musculus GN=Snd1 PE=1 SV=1
E9Q9B7	0.03	Protein Kidins220 OS=Mus musculus GN=Kidins220 PE=4 SV=1
Q3UPL0	4.14	Protein transport protein Sec31A OS=Mus musculus GN=Sec31a PE=1 SV=2
S4R2A9	4.43	Protein transport protein Sec31A (Fragment) OS=Mus musculus GN=Sec31a PE=4 SV=1
P23116	4.9	Eukaryotic translation initiation factor 3 subunit A OS=Mus musculus GN=Eif3a PE=1 SV=5
Q9JIF7	7.14	Coatomer subunit beta OS=Mus musculus GN=Copb1 PE=1 SV=1
P58252	12.45	Elongation factor 2 OS=Mus musculus GN=Eef2 PE=1 SV=2
A2AH85	0.06	116 kDa U5 small nuclear ribonucleoprotein component OS=Mus musculus GN=Eftud2 PE=4 SV=1
P26231	6.76	Catenin alpha-1 OS=Mus musculus GN=Ctnna1 PE=1 SV=1
Q8VDJ3	4.69	Vigilin OS=Mus musculus GN=Hdlbp PE=1 SV=1
B2RQC6	1.9	Carbamoyl-phosphate synthetase 2, aspartate transcarbamylase, and dihydroorotase OS=Mus musculus GN=Cad PE=2 SV=1
Q9QZE5	9.28	Coatomer subunit gamma-1 OS=Mus musculus GN=Copg1 PE=2 SV=1
Q9QXK3	2.55	Coatomer subunit gamma-2 OS=Mus musculus GN=Copg2 PE=2 SV=1
Q8CGC7	2.75	Bifunctional glutamate/proline--tRNA ligase OS=Mus musculus GN=Eprs PE=1 SV=4
Q8BML9	3.96	Glutaminyl-tRNA synthetase OS=Mus musculus GN=Qars PE=2 SV=1
A2AQ53	0.98	Fibrillin-1 OS=Mus musculus GN=Fbn1 PE=4 SV=1
Q9JKF1	2.2	Ras GTPase-activating-like protein IQGAP1 OS=Mus musculus GN=Iqgap1 PE=1 SV=2
Q3UQ44	1.15	Ras GTPase-activating-like protein IQGAP2 OS=Mus musculus GN=Iqgap2 PE=1 SV=2
Q921V5	0.92	Alpha-1,6-mannosyl-glycoprotein 2-beta-N-acetylglucosaminyltransferase OS=Mus musculus GN=Mgat2 PE=2 SV=1
Q6DFZ1	1.83	Golgi-specific brefeldin A-resistance factor 1 OS=Mus musculus GN=Gbf1 PE=1 SV=1
Q9JKR6	4.83	Hypoxia up-regulated protein 1 OS=Mus musculus GN=Hyou1 PE=1 SV=1
G3X922	1.43	MCG115602 OS=Mus musculus GN=Dnajc13 PE=4 SV=1
Q64285	8.9	Bile salt-activated lipase OS=Mus musculus GN=Cel PE=1 SV=1
E9PVA8	0.97	Protein Gcn1l1 OS=Mus musculus GN=Gcn1l1 PE=4 SV=1
Q8BMJ2	3.49	Leucine--tRNA ligase, cytoplasmic OS=Mus musculus GN=Lars PE=2 SV=2
Q61768	3.64	Kinesin-1 heavy chain OS=Mus musculus GN=Kif5b PE=1 SV=3
P33175	0.26	Kinesin heavy chain isoform 5A OS=Mus musculus GN=Kif5a PE=1 SV=3
D3Z2H2	4.3	Catenin delta-1 OS=Mus musculus GN=Ctnnd1 PE=4 SV=1
Q8R1B4	3.62	Eukaryotic translation initiation factor 3 subunit C OS=Mus musculus GN=Eif3c PE=1 SV=1
P26041	10.43	Moesin OS=Mus musculus GN=Msn PE=1 SV=3
P26040	5.32	Ezrin OS=Mus musculus GN=Ezr PE=1 SV=3
P26043	4.87	Radixin OS=Mus musculus GN=Rdx PE=1 SV=3
G5E829	2.23	MCG13663, isoform CRA_a OS=Mus musculus GN=Atp2b1 PE=3 SV=1
E9Q828	0.73	Protein Atp2b4 OS=Mus musculus GN=Atp2b4 PE=3 SV=1
F8WIT2	8.29	Annexin OS=Mus musculus GN=Anxa6 PE=3 SV=1
P14824	7.75	Annexin A6 OS=Mus musculus GN=Anxa6 PE=1 SV=3
Q9D0I9	8.11	Arginine--tRNA ligase, cytoplasmic OS=Mus musculus GN=Rars PE=2 SV=2
Q03265	5.41	ATP synthase subunit alpha, mitochondrial OS=Mus musculus GN=Atp5a1 PE=1 SV=1
Q8BH64	12.99	EH domain-containing protein 2 OS=Mus musculus GN=Ehd2 PE=1 SV=1
Q9WVK4	4.01	EH domain-containing protein 1 OS=Mus musculus GN=Ehd1 PE=1 SV=1
Q9EQP2	2.15	EH domain-containing protein 4 OS=Mus musculus GN=Ehd4 PE=1 SV=1
Q9QXY6	1.17	EH domain-containing protein 3 OS=Mus musculus GN=Ehd3 PE=1 SV=2
Q6NZJ6	1.37	Eukaryotic translation initiation factor 4 gamma 1 OS=Mus musculus GN=Eif4g1 PE=1 SV=1
A2AMI2	0.24	Eukaryotic translation initiation factor 4 gamma 3 OS=Mus musculus GN=Eif4g3 PE=4 SV=1
O55143	2.81	Sarcoplasmic/endoplasmic reticulum calcium ATPase 2 OS=Mus musculus GN=Atp2a2 PE=1 SV=2
Q8BU30	2.52	Isoleucine--tRNA ligase, cytoplasmic OS=Mus musculus GN=Iars PE=2 SV=2
Q8CBB7	3.98	AP-1 complex subunit gamma-1 OS=Mus musculus GN=Ap1g1 PE=2 SV=1
O88512	0.64	AP-1 complex subunit gamma-like 2 OS=Mus musculus GN=Ap1g2 PE=2 SV=2
Q9D662	4.71	Protein transport protein Sec23B OS=Mus musculus GN=Sec23b PE=2 SV=1
E9Q1S3	1.74	Protein transport protein Sec23A OS=Mus musculus GN=Sec23a PE=4 SV=1
O54774	2.3	AP-3 complex subunit delta-1 OS=Mus musculus GN=Ap3d1 PE=1 SV=1
Q9WTI7	2.01	Unconventional myosin-Ic OS=Mus musculus GN=Myo1c PE=1 SV=2
E9Q580	1.17	Unconventional myosin-Ib OS=Mus musculus GN=Myo1b PE=4 SV=1
E9Q634	0.05	Unconventional myosin-Ie OS=Mus musculus GN=Myo1e PE=1 SV=1
Q62167	5.57	ATP-dependent RNA helicase DDX3X OS=Mus musculus GN=Ddx3x PE=1 SV=3
Q62095	3.32	ATP-dependent RNA helicase DDX3Y OS=Mus musculus GN=Ddx3y PE=1 SV=2
Q61656	1.63	Probable ATP-dependent RNA helicase DDX5 OS=Mus musculus GN=Ddx5 PE=1 SV=2
Q3U741	0.66	DEAD (Asp-Glu-Ala-Asp) box polypeptide 17, isoform CRA_a OS=Mus musculus GN=Ddx17 PE=2 SV=1
E9Q6R7	0.5	Protein Utrn OS=Mus musculus GN=Utrn PE=4 SV=1
A2A9Z2	2.11	Dystrophin OS=Mus musculus GN=Dmd PE=2 SV=1
O55029	2.71	Coatomer subunit beta' OS=Mus musculus GN=Copb2 PE=2 SV=2
P68372	10.86	Tubulin beta-4B chain OS=Mus musculus GN=Tubb4b PE=1 SV=1
P99024	10.21	Tubulin beta-5 chain OS=Mus musculus GN=Tubb5 PE=1 SV=1
Q9CWF2	6.4	Tubulin beta-2B chain OS=Mus musculus GN=Tubb2b PE=1 SV=1
Q9ERD7	2.29	Tubulin beta-3 chain OS=Mus musculus GN=Tubb3 PE=1 SV=1
Q922F4	1.54	Tubulin beta-6 chain OS=Mus musculus GN=Tubb6 PE=1 SV=1
Q6PDI5	1.32	Proteasome-associated protein ECM29 homolog OS=Mus musculus GN=Ecm29 PE=1 SV=3
Q8JZQ9	3.7	Eukaryotic translation initiation factor 3 subunit B OS=Mus musculus GN=Eif3b PE=1 SV=1
Q99L88	8.99	Beta-1-syntrophin OS=Mus musculus GN=Sntb1 PE=1 SV=4
Q61235	0.19	Beta-2-syntrophin OS=Mus musculus GN=Sntb2 PE=1 SV=2
E9Q390	0.86	Myoferlin OS=Mus musculus GN=Myof PE=4 SV=2
Q6ZWX6	21.74	Eukaryotic translation initiation factor 2 subunit 1 OS=Mus musculus GN=Eif2s1 PE=1 SV=3
Q5XJY5	9.97	Coatomer subunit delta OS=Mus musculus GN=Arcn1 PE=2 SV=2
G3X928	2.37	SEC23-interacting protein OS=Mus musculus GN=Sec23ip PE=4 SV=1
P20029	3.65	78 kDa glucose-regulated protein OS=Mus musculus GN=Hspa5 PE=1 SV=3
P63017	4.27	Heat shock cognate 71 kDa protein OS=Mus musculus GN=Hspa8 PE=1 SV=1
P27773	7.87	Protein disulfide-isomerase A3 OS=Mus musculus GN=Pdia3 PE=1 SV=2
Q9Z1T1	1.76	AP-3 complex subunit beta-1 OS=Mus musculus GN=Ap3b1 PE=1 SV=2
A2AVJ7	1.25	Ribosome-binding protein 1 OS=Mus musculus GN=Rrbp1 PE=4 SV=1
P10126	13.41	Elongation factor 1-alpha 1 OS=Mus musculus GN=Eef1a1 PE=1 SV=3
P68373	5.01	Tubulin alpha-1C chain OS=Mus musculus GN=Tuba1c PE=1 SV=1
P68368	5.86	Tubulin alpha-4A chain OS=Mus musculus GN=Tuba4a PE=1 SV=1
P68369	4.58	Tubulin alpha-1A chain OS=Mus musculus GN=Tuba1a PE=1 SV=1
sp|P02769|ALBU_BOVIN	5.96	Serum albumin OS=Bos taurus GN=ALB PE=1 SV=4
P07724	0.21	Serum albumin OS=Mus musculus GN=Alb PE=1 SV=3
P08113	3	Endoplasmin OS=Mus musculus GN=Hsp90b1 PE=1 SV=2
P11499	0.99	Heat shock protein HSP 90-beta OS=Mus musculus GN=Hsp90ab1 PE=1 SV=3
P07901	0.32	Heat shock protein HSP 90-alpha OS=Mus musculus GN=Hsp90aa1 PE=1 SV=4
E9Q175	1.47	Unconventional myosin-VI OS=Mus musculus GN=Myo6 PE=4 SV=1
Q9EQH3	3.01	Vacuolar protein sorting-associated protein 35 OS=Mus musculus GN=Vps35 PE=1 SV=1
Q922B2	9.35	Aspartate--tRNA ligase, cytoplasmic OS=Mus musculus GN=Dars PE=2 SV=2
G3X972	1.84	Protein Sec24c OS=Mus musculus GN=Sec24c PE=4 SV=1
Q6NXL1	1.1	Protein Sec24d OS=Mus musculus GN=Sec24d PE=2 SV=1
Q8BMS1	2.97	Trifunctional enzyme subunit alpha, mitochondrial OS=Mus musculus GN=Hadha PE=1 SV=1
P17427	2.63	AP-2 complex subunit alpha-2 OS=Mus musculus GN=Ap2a2 PE=1 SV=2
P17426	1.88	AP-2 complex subunit alpha-1 OS=Mus musculus GN=Ap2a1 PE=1 SV=1
G5E8J3	1.81	Bromodomain and WD repeat domain containing 2, isoform CRA_a OS=Mus musculus GN=Wdr11 PE=4 SV=1
G3UWA6	4.07	4F2 cell-surface antigen heavy chain OS=Mus musculus GN=Slc3a2 PE=4 SV=1
P12970	30.05	60S ribosomal protein L7a OS=Mus musculus GN=Rpl7a PE=2 SV=2
O70194	3.31	Eukaryotic translation initiation factor 3 subunit D OS=Mus musculus GN=Eif3d PE=1 SV=2
Q05D44	1.54	Eukaryotic translation initiation factor 5B OS=Mus musculus GN=Eif5b PE=1 SV=2
P08752	10.57	Guanine nucleotide-binding protein G(i) subunit alpha-2 OS=Mus musculus GN=Gnai2 PE=1 SV=5
Q9DC51	6.09	Guanine nucleotide-binding protein G(k) subunit alpha OS=Mus musculus GN=Gnai3 PE=1 SV=3
B2RSH2	5.57	Guanine nucleotide-binding protein G(i) subunit alpha-1 OS=Mus musculus GN=Gnai1 PE=2 SV=1
P63094	2.71	Guanine nucleotide-binding protein G(s) subunit alpha isoforms short OS=Mus musculus GN=Gnas PE=1 SV=1
P27601	1.48	Guanine nucleotide-binding protein subunit alpha-13 OS=Mus musculus GN=Gna13 PE=1 SV=1
P18872	0.39	Guanine nucleotide-binding protein G(o) subunit alpha OS=Mus musculus GN=Gnao1 PE=1 SV=3
Q148W0	1.32	Probable phospholipid-transporting ATPase IC OS=Mus musculus GN=Atp8b1 PE=1 SV=2
P98200	0.05	Probable phospholipid-transporting ATPase IB OS=Mus musculus GN=Atp8a2 PE=2 SV=1
O35643	2.41	AP-1 complex subunit beta-1 OS=Mus musculus GN=Ap1b1 PE=1 SV=2
Q9DBG3	1.62	AP-2 complex subunit beta OS=Mus musculus GN=Ap2b1 PE=1 SV=1
O54724	4.79	Polymerase I and transcript release factor OS=Mus musculus GN=Ptrf PE=1 SV=1
O89079	9.07	Coatomer subunit epsilon OS=Mus musculus GN=Cope PE=2 SV=3
Q02248	2	Catenin beta-1 OS=Mus musculus GN=Ctnnb1 PE=1 SV=1
Q02257	2.28	Junction plakoglobin OS=Mus musculus GN=Jup PE=1 SV=3
Q8BWY3	5.77	Eukaryotic peptide chain release factor subunit 1 OS=Mus musculus GN=Etf1 PE=1 SV=4
Q8R3B1	1.98	1-phosphatidylinositol 4,5-bisphosphate phosphodiesterase delta-1 OS=Mus musculus GN=Plcd1 PE=2 SV=2
Q8VDM4	2.46	26S proteasome non-ATPase regulatory subunit 2 OS=Mus musculus GN=Psmd2 PE=1 SV=1
P46460	3.49	Vesicle-fusing ATPase OS=Mus musculus GN=Nsf PE=1 SV=2
Q01853	2.73	Transitional endoplasmic reticulum ATPase OS=Mus musculus GN=Vcp PE=1 SV=4
A2AN08	0.29	E3 ubiquitin-protein ligase UBR4 OS=Mus musculus GN=Ubr4 PE=1 SV=1
Q8R2P8	3.95	Lysine--tRNA ligase OS=Mus musculus GN=Kars PE=2 SV=1
Q9JLN9	0.44	Serine/threonine-protein kinase mTOR OS=Mus musculus GN=Mtor PE=1 SV=2
E0CX53	1.17	TBC1 domain family member 4 OS=Mus musculus GN=Tbc1d4 PE=4 SV=1
P50544	2.42	Very long-chain specific acyl-CoA dehydrogenase, mitochondrial OS=Mus musculus GN=Acadvl PE=1 SV=3
Q9Z0N1	5.61	Eukaryotic translation initiation factor 2 subunit 3, X-linked OS=Mus musculus GN=Eif2s3x PE=1 SV=2
Q9Z0N2	4.44	Eukaryotic translation initiation factor 2 subunit 3, Y-linked OS=Mus musculus GN=Eif2s3y PE=2 SV=2
P05784	5.74	Keratin, type I cytoskeletal 18 OS=Mus musculus GN=Krt18 PE=1 SV=5
P19001	1.66	Keratin, type I cytoskeletal 19 OS=Mus musculus GN=Krt19 PE=1 SV=1
A2A513	0.51	Keratin, type I cytoskeletal 10 OS=Mus musculus GN=Krt10 PE=3 SV=1
Q9QWL7	0.52	Keratin, type I cytoskeletal 17 OS=Mus musculus GN=Krt17 PE=1 SV=3
Q6IFX2	0.49	Keratin, type I cytoskeletal 42 OS=Mus musculus GN=Krt42 PE=1 SV=1
Q9Z2K1	0.38	Keratin, type I cytoskeletal 16 OS=Mus musculus GN=Krt16 PE=1 SV=3
D3YYM6	17.09	40S ribosomal protein S5 (Fragment) OS=Mus musculus GN=Rps5 PE=3 SV=1
P68040	6.93	Guanine nucleotide-binding protein subunit beta-2-like 1 OS=Mus musculus GN=Gnb2l1 PE=1 SV=3
Q9D8S3	2.4	ADP-ribosylation factor GTPase-activating protein 3 OS=Mus musculus GN=Arfgap3 PE=1 SV=2
Q99K28	0.27	ADP-ribosylation factor GTPase-activating protein 2 OS=Mus musculus GN=Arfgap2 PE=1 SV=1
E9QB02	1.93	Methionine--tRNA ligase, cytoplasmic OS=Mus musculus GN=Mars PE=3 SV=1
E9Q4K7	0.67	Protein Kif13b OS=Mus musculus GN=Kif13b PE=3 SV=1
P14685	3.98	26S proteasome non-ATPase regulatory subunit 3 OS=Mus musculus GN=Psmd3 PE=1 SV=3
P60843	6.06	Eukaryotic initiation factor 4A-I OS=Mus musculus GN=Eif4a1 PE=1 SV=1
P10630	1.95	Eukaryotic initiation factor 4A-II OS=Mus musculus GN=Eif4a2 PE=2 SV=2
O70589	2.06	Peripheral plasma membrane protein CASK OS=Mus musculus GN=Cask PE=1 SV=2
F6Y9I5	1.25	Peripheral plasma membrane protein CASK (Fragment) OS=Mus musculus GN=Cask PE=4 SV=1
B1AUH5	1.48	Peripheral plasma membrane protein CASK (Fragment) OS=Mus musculus GN=Cask PE=4 SV=1
G3XA10	2.06	Heterogeneous nuclear ribonucleoprotein U OS=Mus musculus GN=Hnrnpu PE=4 SV=1
Q80WQ2	2.12	Protein VAC14 homolog OS=Mus musculus GN=Vac14 PE=1 SV=1
P47962	10.17	60S ribosomal protein L5 OS=Mus musculus GN=Rpl5 PE=1 SV=3
B2RRE2	0.53	Myo18a protein OS=Mus musculus GN=Myo18a PE=2 SV=1
P60710	6.94	Actin, cytoplasmic 1 OS=Mus musculus GN=Actb PE=1 SV=1
P68033	2.03	Actin, alpha cardiac muscle 1 OS=Mus musculus GN=Actc1 PE=1 SV=1
P24369	23.8	Peptidyl-prolyl cis-trans isomerase B OS=Mus musculus GN=Ppib PE=2 SV=2
P60229	6.25	Eukaryotic translation initiation factor 3 subunit E OS=Mus musculus GN=Eif3e PE=1 SV=1
G3X9S2	1.8	Ectonucleotide pyrophosphatase/phosphodiesterase 1, isoform CRA_d OS=Mus musculus GN=Enpp1 PE=1 SV=1
D3Z6C3	23.88	40S ribosomal protein S3a OS=Mus musculus GN=Rps3a2 PE=3 SV=1
P25444	7.31	40S ribosomal protein S2 OS=Mus musculus GN=Rps2 PE=2 SV=3
Q5SQX6	0.9	Cytoplasmic FMR1-interacting protein 2 OS=Mus musculus GN=Cyfip2 PE=1 SV=2
Q7TMB8	0.82	Cytoplasmic FMR1-interacting protein 1 OS=Mus musculus GN=Cyfip1 PE=1 SV=1
A2A7S7	3.67	Tyrosine--tRNA ligase, cytoplasmic OS=Mus musculus GN=Yars PE=4 SV=1
Q9D8E6	5.77	60S ribosomal protein L4 OS=Mus musculus GN=Rpl4 PE=1 SV=3
E9PWG2	0.87	Protein Trappc8 OS=Mus musculus GN=Trappc8 PE=4 SV=1
E9Q3L2	0.55	Protein Pi4ka OS=Mus musculus GN=Pi4ka PE=4 SV=1
Q8QZY1	2.36	Eukaryotic translation initiation factor 3 subunit L OS=Mus musculus GN=Eif3l PE=1 SV=1
P07356	6.22	Annexin A2 OS=Mus musculus GN=Anxa2 PE=1 SV=2
Q8VDD5	0.39	Myosin-9 OS=Mus musculus GN=Myh9 PE=1 SV=4
P27659	6.58	60S ribosomal protein L3 OS=Mus musculus GN=Rpl3 PE=1 SV=3
Q9QZD9	8.68	Eukaryotic translation initiation factor 3 subunit I OS=Mus musculus GN=Eif3i PE=1 SV=1
Q5SUH6	1.63	Clathrin interactor 1 OS=Mus musculus GN=Clint1 PE=4 SV=1
E9Q3Y4	0.33	Lipopolysaccharide-responsive and beige-like anchor protein OS=Mus musculus GN=Lrba PE=4 SV=1
Q99L45	9.53	Eukaryotic translation initiation factor 2 subunit 2 OS=Mus musculus GN=Eif2s2 PE=1 SV=1
P80314	3.54	T-complex protein 1 subunit beta OS=Mus musculus GN=Cct2 PE=1 SV=4
Q60770	3.35	Syntaxin-binding protein 3 OS=Mus musculus GN=Stxbp3 PE=1 SV=1
Q9D0E1	1.71	Heterogeneous nuclear ribonucleoprotein M OS=Mus musculus GN=Hnrnpm PE=1 SV=3
Q9Z1Q9	0.82	Valine--tRNA ligase OS=Mus musculus GN=Vars PE=2 SV=1
B2RXS4	0.55	Plexin-B2 OS=Mus musculus GN=Plxnb2 PE=1 SV=1
P62702	12.03	40S ribosomal protein S4, X isoform OS=Mus musculus GN=Rps4x PE=2 SV=2
Q8CCJ3	1.76	E3 UFM1-protein ligase 1 OS=Mus musculus GN=Ufl1 PE=1 SV=2
P46471	4.93	26S protease regulatory subunit 7 OS=Mus musculus GN=Psmc2 PE=1 SV=5
sp|P00330|ADH1_YEAST	5.58	Alcohol dehydrogenase 1 OS=Saccharomyces cerevisiae (strain ATCC 204508 / S288c) GN=ADH1 PE=1 SV=5
P11983	5.57	T-complex protein 1 subunit alpha OS=Mus musculus GN=Tcp1 PE=1 SV=3
Q9EP69	1.85	Phosphatidylinositide phosphatase SAC1 OS=Mus musculus GN=Sacm1l PE=2 SV=1
P11679	3.4	Keratin, type II cytoskeletal 8 OS=Mus musculus GN=Krt8 PE=1 SV=4
P20152	1.26	Vimentin OS=Mus musculus GN=Vim PE=1 SV=3
Q8BGZ7	0.4	Keratin, type II cytoskeletal 75 OS=Mus musculus GN=Krt75 PE=1 SV=1
Q3TTY5	0.27	Keratin, type II cytoskeletal 2 epidermal OS=Mus musculus GN=Krt2 PE=1 SV=1
Q3UV17	0.24	Keratin, type II cytoskeletal 2 oral OS=Mus musculus GN=Krt76 PE=2 SV=1
P04104	0.17	Keratin, type II cytoskeletal 1 OS=Mus musculus GN=Krt1 PE=1 SV=4
Q9DCV7	0.22	Keratin, type II cytoskeletal 7 OS=Mus musculus GN=Krt7 PE=1 SV=1
Q6IME9	0.12	Keratin, type II cytoskeletal 72 OS=Mus musculus GN=Krt72 PE=3 SV=1
Q8VED5	0.12	Keratin, type II cytoskeletal 79 OS=Mus musculus GN=Krt79 PE=2 SV=2
Q62433	3.34	Protein NDRG1 OS=Mus musculus GN=Ndrg1 PE=1 SV=1
Q8BVI5	2.86	Syntaxin-16 OS=Mus musculus GN=Stx16 PE=1 SV=3
P46935	1.06	E3 ubiquitin-protein ligase NEDD4 OS=Mus musculus GN=Nedd4 PE=1 SV=3
P26039	0.35	Talin-1 OS=Mus musculus GN=Tln1 PE=1 SV=2
P62843	38.36	40S ribosomal protein S15 OS=Mus musculus GN=Rps15 PE=2 SV=2
Q9JKK1	5.25	Syntaxin-6 OS=Mus musculus GN=Stx6 PE=1 SV=1
P13808	0.76	Anion exchange protein 2 OS=Mus musculus GN=Slc4a2 PE=1 SV=1
P62908	16.25	40S ribosomal protein S3 OS=Mus musculus GN=Rps3 PE=1 SV=1
Q91YW3	2.6	DnaJ homolog subfamily C member 3 OS=Mus musculus GN=Dnajc3 PE=1 SV=1
P97390	2.11	Vacuolar protein sorting-associated protein 45 OS=Mus musculus GN=Vps45 PE=1 SV=1
P61750	12.11	ADP-ribosylation factor 4 OS=Mus musculus GN=Arf4 PE=1 SV=2
P61205	4.81	ADP-ribosylation factor 3 OS=Mus musculus GN=Arf3 PE=2 SV=2
P84084	3.95	ADP-ribosylation factor 5 OS=Mus musculus GN=Arf5 PE=1 SV=2
E9Q3M3	0.78	Dynactin subunit 1 OS=Mus musculus GN=Dctn1 PE=4 SV=1
B2RXC1	1.02	Trafficking protein particle complex subunit 11 OS=Mus musculus GN=Trappc11 PE=2 SV=1
Q3B7Z2	1.47	Oxysterol-binding protein 1 OS=Mus musculus GN=Osbp PE=1 SV=3
P10107	4.12	Annexin A1 OS=Mus musculus GN=Anxa1 PE=1 SV=2
E9QM38	1.01	Solute carrier family 12 member 2 OS=Mus musculus GN=Slc12a2 PE=4 SV=1
E9Q133	2.45	T-complex protein 1 subunit gamma OS=Mus musculus GN=Cct3 PE=3 SV=1
I1E4X5	1.17	Protein 9030624J02Rik OS=Mus musculus GN=9030624J02Rik PE=4 SV=1
Q7TN37	0.52	Transient receptor potential cation channel subfamily M member 4 OS=Mus musculus GN=Trpm4 PE=1 SV=1
E9Q411	0.42	Protein Nbas OS=Mus musculus GN=Nbas PE=4 SV=1
E9QKR0	4.29	Guanine nucleotide-binding protein G(I)/G(S)/G(T) subunit beta-2 OS=Mus musculus GN=Gnb2 PE=4 SV=1
P62874	1.86	Guanine nucleotide-binding protein G(I)/G(S)/G(T) subunit beta-1 OS=Mus musculus GN=Gnb1 PE=1 SV=3
P51881	5.12	ADP/ATP translocase 2 OS=Mus musculus GN=Slc25a5 PE=1 SV=3
P48962	2.36	ADP/ATP translocase 1 OS=Mus musculus GN=Slc25a4 PE=1 SV=4
Q9WVP1	4.33	AP-1 complex subunit mu-2 OS=Mus musculus GN=Ap1m2 PE=1 SV=3
P35585	2.97	AP-1 complex subunit mu-1 OS=Mus musculus GN=Ap1m1 PE=1 SV=3
Q62465	2.45	Synaptic vesicle membrane protein VAT-1 homolog OS=Mus musculus GN=Vat1 PE=1 SV=3
P80315	1.98	T-complex protein 1 subunit delta OS=Mus musculus GN=Cct4 PE=1 SV=3
J3QNB1	1.01	La-related protein 1 OS=Mus musculus GN=Larp1 PE=4 SV=1
Q5H8C4	0.23	Vacuolar protein sorting-associated protein 13A OS=Mus musculus GN=Vps13a PE=2 SV=1
Q8CI59	2.83	Metalloreductase STEAP3 OS=Mus musculus GN=Steap3 PE=1 SV=1
Q7TQK5	1.41	Coiled-coil domain-containing protein 93 OS=Mus musculus GN=Ccdc93 PE=2 SV=1
P47911	5.64	60S ribosomal protein L6 OS=Mus musculus GN=Rpl6 PE=1 SV=3
Q5SYD0	1.25	Unconventional myosin-Id OS=Mus musculus GN=Myo1d PE=1 SV=1
Q5SUA5	0.22	Unconventional myosin-Ig OS=Mus musculus GN=Myo1g PE=2 SV=1
P62918	7.38	60S ribosomal protein L8 OS=Mus musculus GN=Rpl8 PE=2 SV=2
P51410	16.48	60S ribosomal protein L9 OS=Mus musculus GN=Rpl9 PE=2 SV=2
Q3UMB9	0.72	WASH complex subunit 7 OS=Mus musculus GN=Kiaa1033 PE=2 SV=2
O08547	7.47	Vesicle-trafficking protein SEC22b OS=Mus musculus GN=Sec22b PE=1 SV=3
F8WHM5	0.6	Golgi apparatus protein 1 (Fragment) OS=Mus musculus GN=Glg1 PE=4 SV=1
P51830	0.66	Adenylate cyclase type 9 OS=Mus musculus GN=Adcy9 PE=1 SV=1
Q6ZWV3	6.28	60S ribosomal protein L10 OS=Mus musculus GN=Rpl10 PE=2 SV=3
Q8BRF7	1.65	Sec1 family domain-containing protein 1 OS=Mus musculus GN=Scfd1 PE=1 SV=1
Q3UW53	1.19	Protein Niban OS=Mus musculus GN=Fam129a PE=1 SV=2
P05208	4.47	Chymotrypsin-like elastase family member 2A OS=Mus musculus GN=Cela2a PE=2 SV=1
P14869	5.98	60S acidic ribosomal protein P0 OS=Mus musculus GN=Rplp0 PE=1 SV=3
E9Q070	4.74	Uncharacterized protein OS=Mus musculus GN=Gm8730 PE=3 SV=1
Q91VR5	1.44	ATP-dependent RNA helicase DDX1 OS=Mus musculus GN=Ddx1 PE=1 SV=1
D3Z3B8	0.87	Disks large homolog 1 OS=Mus musculus GN=Dlg1 PE=4 SV=1
A2BEE9	0.2	Disks large homolog 3 OS=Mus musculus GN=Dlg3 PE=4 SV=1
Q9DCH4	2.42	Eukaryotic translation initiation factor 3 subunit F OS=Mus musculus GN=Eif3f PE=1 SV=2
Q6P542	1.26	ATP-binding cassette sub-family F member 1 OS=Mus musculus GN=Abcf1 PE=1 SV=1
P62960	4.39	Nuclease-sensitive element-binding protein 1 OS=Mus musculus GN=Ybx1 PE=1 SV=3
Q9JKB3	1.82	Y-box-binding protein 3 OS=Mus musculus GN=Ybx3 PE=1 SV=2
P00688	1.68	Pancreatic alpha-amylase OS=Mus musculus GN=Amy2 PE=1 SV=2
P00687	0.68	Alpha-amylase 1 OS=Mus musculus GN=Amy1 PE=1 SV=2
P62889	24.82	60S ribosomal protein L30 OS=Mus musculus GN=Rpl30 PE=2 SV=2
A2AFS3	0.98	UPF0577 protein KIAA1324 OS=Mus musculus GN=Kiaa1324 PE=2 SV=1
P61222	1.96	ATP-binding cassette sub-family E member 1 OS=Mus musculus GN=Abce1 PE=2 SV=1
F6VW30	2.51	14-3-3 protein theta (Fragment) OS=Mus musculus GN=Ywhaq PE=3 SV=1
P63101	2.29	14-3-3 protein zeta/delta OS=Mus musculus GN=Ywhaz PE=1 SV=1
P62259	2.12	14-3-3 protein epsilon OS=Mus musculus GN=Ywhae PE=1 SV=1
P61982	1.55	14-3-3 protein gamma OS=Mus musculus GN=Ywhag PE=1 SV=2
Q9CQV8	1.29	14-3-3 protein beta/alpha OS=Mus musculus GN=Ywhab PE=1 SV=3
P68510	1.02	14-3-3 protein eta OS=Mus musculus GN=Ywhah PE=1 SV=2
Q6P9J9	0.88	Anoctamin-6 OS=Mus musculus GN=Ano6 PE=1 SV=1
Q8R1Q8	2.68	Cytoplasmic dynein 1 light intermediate chain 1 OS=Mus musculus GN=Dync1li1 PE=1 SV=1
Q6PDL0	0.74	Cytoplasmic dynein 1 light intermediate chain 2 OS=Mus musculus GN=Dync1li2 PE=1 SV=2
P56480	2.11	ATP synthase subunit beta, mitochondrial OS=Mus musculus GN=Atp5b PE=1 SV=2
Q6PA06	0.93	Atlastin-2 OS=Mus musculus GN=Atl2 PE=1 SV=1
E9PYT3	0.48	Atlastin-3 OS=Mus musculus GN=Atl3 PE=4 SV=1
Q64152	6.08	Transcription factor BTF3 OS=Mus musculus GN=Btf3 PE=1 SV=3
Q8K2L8	0.85	Trafficking protein particle complex subunit 12 OS=Mus musculus GN=Trappc12 PE=1 SV=2
Q91YQ5	1.42	Dolichyl-diphosphooligosaccharide--protein glycosyltransferase subunit 1 OS=Mus musculus GN=Rpn1 PE=2 SV=1
G3UYM7	1.22	Dystrobrevin OS=Mus musculus GN=Dtnb PE=3 SV=1
Q8CFR5	0.36	Dystrobrevin OS=Mus musculus GN=Dtna PE=2 SV=1
Q9ER00	3	Syntaxin-12 OS=Mus musculus GN=Stx12 PE=1 SV=1
Q9JKC8	2.86	AP-3 complex subunit mu-1 OS=Mus musculus GN=Ap3m1 PE=1 SV=1
Q07113	0.24	Cation-independent mannose-6-phosphate receptor OS=Mus musculus GN=Igf2r PE=1 SV=1
P14148	10.51	60S ribosomal protein L7 OS=Mus musculus GN=Rpl7 PE=2 SV=2
Q922Q8	3.14	Leucine-rich repeat-containing protein 59 OS=Mus musculus GN=Lrrc59 PE=2 SV=1
Q9DBG7	1.27	Signal recognition particle receptor subunit alpha OS=Mus musculus GN=Srpr PE=1 SV=1
Q9DB20	7.36	ATP synthase subunit O, mitochondrial OS=Mus musculus GN=Atp5o PE=1 SV=1
P62196	2.01	26S protease regulatory subunit 8 OS=Mus musculus GN=Psmc5 PE=1 SV=1
P62192	1.43	26S protease regulatory subunit 4 OS=Mus musculus GN=Psmc1 PE=1 SV=1
Q3TJ91	0.85	Lethal(2) giant larvae protein homolog 2 OS=Mus musculus GN=Llgl2 PE=1 SV=2
P32233	3.05	Developmentally-regulated GTP-binding protein 1 OS=Mus musculus GN=Drg1 PE=1 SV=1
P63005	2.12	Platelet-activating factor acetylhydrolase IB subunit alpha OS=Mus musculus GN=Pafah1b1 PE=1 SV=2
Q9D1Q6	0.65	Endoplasmic reticulum resident protein 44 OS=Mus musculus GN=Erp44 PE=1 SV=1
P62751	8.35	60S ribosomal protein L23a OS=Mus musculus GN=Rpl23a PE=1 SV=1
Q8BUR4	0.39	Dedicator of cytokinesis protein 1 OS=Mus musculus GN=Dock1 PE=1 SV=3
P80313	1.74	T-complex protein 1 subunit eta OS=Mus musculus GN=Cct7 PE=1 SV=1
Q9JHL1	4.39	Na(+)/H(+) exchange regulatory cofactor NHE-RF2 OS=Mus musculus GN=Slc9a3r2 PE=1 SV=2
P62264	12.39	40S ribosomal protein S14 OS=Mus musculus GN=Rps14 PE=2 SV=3
Q3UZG4	6.22	Aminoacyl tRNA synthase complex-interacting multifunctional protein 1 OS=Mus musculus GN=Aimp1 PE=2 SV=1
A6H8H2	0.33	DENN domain-containing protein 4C OS=Mus musculus GN=Dennd4c PE=1 SV=1
Q61753	1.14	D-3-phosphoglycerate dehydrogenase OS=Mus musculus GN=Phgdh PE=1 SV=3
Q64310	2.31	Surfeit locus protein 4 OS=Mus musculus GN=Surf4 PE=2 SV=1
Q6PGL7	0.56	WASH complex subunit FAM21 OS=Mus musculus GN=Fam21 PE=1 SV=1
Q9WU78	0.75	Programmed cell death 6-interacting protein OS=Mus musculus GN=Pdcd6ip PE=1 SV=3
B1AT82	1.77	MCG6846, isoform CRA_c OS=Mus musculus GN=Prpsap1 PE=4 SV=1
Q8R574	0.77	Phosphoribosyl pyrophosphate synthase-associated protein 2 OS=Mus musculus GN=Prpsap2 PE=1 SV=1
Q922D8	1.01	C-1-tetrahydrofolate synthase, cytoplasmic OS=Mus musculus GN=Mthfd1 PE=1 SV=4
Q3TWV4	2.86	AP-2 complex subunit mu OS=Mus musculus GN=Ap2m1 PE=2 SV=1
P59325	2.4	Eukaryotic translation initiation factor 5 OS=Mus musculus GN=Eif5 PE=1 SV=1
Q9D8N0	2.32	Elongation factor 1-gamma OS=Mus musculus GN=Eef1g PE=1 SV=3
Q62351	1.28	Transferrin receptor protein 1 OS=Mus musculus GN=Tfrc PE=1 SV=1
Q91VW5	0.35	Golgin subfamily A member 4 OS=Mus musculus GN=Golga4 PE=1 SV=2
G3UX26	1.95	Voltage-dependent anion-selective channel protein 2 (Fragment) OS=Mus musculus GN=Vdac2 PE=4 SV=1
P62830	10.01	60S ribosomal protein L23 OS=Mus musculus GN=Rpl23 PE=1 SV=1
P14206	2.73	40S ribosomal protein SA OS=Mus musculus GN=Rpsa PE=1 SV=4
P09405	0.93	Nucleolin OS=Mus musculus GN=Ncl PE=1 SV=2
Q9DB77	2.04	Cytochrome b-c1 complex subunit 2, mitochondrial OS=Mus musculus GN=Uqcrc2 PE=1 SV=1
P42932	1.74	T-complex protein 1 subunit theta OS=Mus musculus GN=Cct8 PE=1 SV=3
P62334	2.35	26S protease regulatory subunit 10B OS=Mus musculus GN=Psmc6 PE=1 SV=1
G3UWC2	1	N-acetylated alpha-linked acidic dipeptidase 2, isoform CRA_a OS=Mus musculus GN=Naalad2 PE=4 SV=1
O88986	1.42	2-amino-3-ketobutyrate coenzyme A ligase, mitochondrial OS=Mus musculus GN=Gcat PE=1 SV=2
P80317	2.36	T-complex protein 1 subunit zeta OS=Mus musculus GN=Cct6a PE=1 SV=3
Q9Z1Z0	0.6	General vesicular transport factor p115 OS=Mus musculus GN=Uso1 PE=1 SV=2
Q64514	0.5	Tripeptidyl-peptidase 2 OS=Mus musculus GN=Tpp2 PE=2 SV=3
P16330	2.33	2',3'-cyclic-nucleotide 3'-phosphodiesterase OS=Mus musculus GN=Cnp PE=1 SV=3
Q4FE56	0.2	Ubiquitin carboxyl-terminal hydrolase OS=Mus musculus GN=Usp9x PE=2 SV=1
Q9ESU7	0.87	Neutral amino acid transporter ASCT2 OS=Mus musculus GN=Slc1a5 PE=2 SV=1
Q3V117	0.48	ATP-citrate synthase OS=Mus musculus GN=Acly PE=2 SV=1
Q8BMF4	1.2	Dihydrolipoyllysine-residue acetyltransferase component of pyruvate dehydrogenase complex, mitochondrial OS=Mus musculus GN=Dlat PE=1 SV=2
O70310	1.89	Glycylpeptide N-tetradecanoyltransferase 1 OS=Mus musculus GN=Nmt1 PE=1 SV=1
A2AJH3	0.42	Glycylpeptide N-tetradecanoyltransferase OS=Mus musculus GN=Nmt2 PE=3 SV=1
Q8VCR2	4.38	17-beta-hydroxysteroid dehydrogenase 13 OS=Mus musculus GN=Hsd17b13 PE=1 SV=2
A8Y5N4	4.4	17-beta-hydroxysteroid dehydrogenase 13 OS=Mus musculus GN=Hsd17b13 PE=3 SV=1
Q9EQ06	0.65	Estradiol 17-beta-dehydrogenase 11 OS=Mus musculus GN=Hsd17b11 PE=2 SV=1
Q91VS8	0.65	FERM, RhoGEF and pleckstrin domain-containing protein 2 OS=Mus musculus GN=Farp2 PE=1 SV=2
Q99KJ8	1.68	Dynactin subunit 2 OS=Mus musculus GN=Dctn2 PE=1 SV=3
P63276	28.05	40S ribosomal protein S17 OS=Mus musculus GN=Rps17 PE=1 SV=2
Q8BMG7	0.42	Rab3 GTPase-activating protein non-catalytic subunit OS=Mus musculus GN=Rab3gap2 PE=1 SV=2
A2ALS5	1.08	Rap1 GTPase-activating protein 1 OS=Mus musculus GN=Rap1gap PE=1 SV=2
O35226	2.7	26S proteasome non-ATPase regulatory subunit 4 OS=Mus musculus GN=Psmd4 PE=1 SV=1
F7AI87	0.86	26S proteasome non-ATPase regulatory subunit 4 (Fragment) OS=Mus musculus GN=Psmd4 PE=4 SV=1
Q8CIW6	0.56	Solute carrier family 26 member 6 OS=Mus musculus GN=Slc26a6 PE=1 SV=2
Q99JB8	0.99	Protein kinase C and casein kinase II substrate protein 3 OS=Mus musculus GN=Pacsin3 PE=1 SV=1
A2AMW0	4.44	Capping protein (Actin filament) muscle Z-line, beta, isoform CRA_a OS=Mus musculus GN=Capzb PE=4 SV=1
Q91V41	5.88	Ras-related protein Rab-14 OS=Mus musculus GN=Rab14 PE=1 SV=3
P62835	6.51	Ras-related protein Rap-1A OS=Mus musculus GN=Rap1a PE=2 SV=1
Q6PHN9	3.14	Ras-related protein Rab-35 OS=Mus musculus GN=Rab35 PE=1 SV=1
P61027	2.71	Ras-related protein Rab-10 OS=Mus musculus GN=Rab10 PE=1 SV=1
P62821	1.76	Ras-related protein Rab-1A OS=Mus musculus GN=Rab1A PE=1 SV=3
P55258	1.65	Ras-related protein Rab-8A OS=Mus musculus GN=Rab8a PE=1 SV=2
Q9D1G1	1.83	Ras-related protein Rab-1B OS=Mus musculus GN=Rab1b PE=1 SV=1
P35276	1.24	Ras-related protein Rab-3D OS=Mus musculus GN=Rab3d PE=1 SV=1
P61028	1.01	Ras-related protein Rab-8B OS=Mus musculus GN=Rab8b PE=1 SV=1
P53994	0.32	Ras-related protein Rab-2A OS=Mus musculus GN=Rab2a PE=1 SV=1
Q8CG50	0.33	Ras-related protein Rab-43 OS=Mus musculus GN=Rab43 PE=1 SV=1
Q80ZX0	0.49	Protein Sec24b OS=Mus musculus GN=Sec24b PE=2 SV=1
Q8BGJ5	1.15	MCG13402, isoform CRA_a OS=Mus musculus GN=Ptbp1 PE=2 SV=1
P62281	13.36	40S ribosomal protein S11 OS=Mus musculus GN=Rps11 PE=2 SV=3
P08003	1.32	Protein disulfide-isomerase A4 OS=Mus musculus GN=Pdia4 PE=1 SV=3
P62082	9.99	40S ribosomal protein S7 OS=Mus musculus GN=Rps7 PE=2 SV=1
P63325	3.81	40S ribosomal protein S10 OS=Mus musculus GN=Rps10 PE=1 SV=1
Q99KV1	1.47	DnaJ homolog subfamily B member 11 OS=Mus musculus GN=Dnajb11 PE=1 SV=1
S4R2K9	0.18	Ankyrin-3 (Fragment) OS=Mus musculus GN=Ank3 PE=4 SV=1
P54775	2.33	26S protease regulatory subunit 6B OS=Mus musculus GN=Psmc4 PE=1 SV=2
O08786	1.27	Cholecystokinin receptor type A OS=Mus musculus GN=Cckar PE=2 SV=1
Q6PGC1	0.39	ATP-dependent RNA helicase Dhx29 OS=Mus musculus GN=Dhx29 PE=2 SV=1
Q9JIG7	0.94	Coiled-coil domain-containing protein 22 OS=Mus musculus GN=Ccdc22 PE=1 SV=1
D3Z079	0.63	Syntaxin-binding protein 5 OS=Mus musculus GN=Stxbp5 PE=4 SV=1
O88685	2.6	26S protease regulatory subunit 6A OS=Mus musculus GN=Psmc3 PE=1 SV=2
P32067	1.86	Lupus La protein homolog OS=Mus musculus GN=Ssb PE=2 SV=1
P62245	10.01	40S ribosomal protein S15a OS=Mus musculus GN=Rps15a PE=2 SV=2
O70318	0.74	Band 4.1-like protein 2 OS=Mus musculus GN=Epb41l2 PE=1 SV=2
A2AUK5	0.31	Band 4.1-like protein 1 OS=Mus musculus GN=Epb4.1l1 PE=4 SV=1
A2A838	0.49	Protein 4.1 (Fragment) OS=Mus musculus GN=Epb4.1 PE=4 SV=1
Q9WV92	0.1	Band 4.1-like protein 3 OS=Mus musculus GN=Epb41l3 PE=1 SV=1
F6YVP7	10.26	Uncharacterized protein OS=Mus musculus GN=Gm10260 PE=3 SV=2
Q8K1E0	1.98	Syntaxin-5 OS=Mus musculus GN=Stx5 PE=1 SV=3
Q9D3L3	6.41	Synaptosomal-associated protein OS=Mus musculus GN=Snap23 PE=2 SV=1
Q922Q1	4.61	MOSC domain-containing protein 2, mitochondrial OS=Mus musculus GN=Marc2 PE=1 SV=1
Q8R010	1.56	Aminoacyl tRNA synthase complex-interacting multifunctional protein 2 OS=Mus musculus GN=Aimp2 PE=1 SV=2
Q60817	3.74	Nascent polypeptide-associated complex subunit alpha OS=Mus musculus GN=Naca PE=1 SV=1
P61164	1.56	Alpha-centractin OS=Mus musculus GN=Actr1a PE=2 SV=1
Q8R5C5	1.21	Beta-centractin OS=Mus musculus GN=Actr1b PE=1 SV=1
A3KFU5	0.97	Protein Pabpc4 OS=Mus musculus GN=Pabpc4 PE=4 SV=1
P29341	0.77	Polyadenylate-binding protein 1 OS=Mus musculus GN=Pabpc1 PE=1 SV=2
F8VQC1	0.79	Signal recognition particle subunit SRP72 OS=Mus musculus GN=Srp72 PE=3 SV=1
Q3UGY8	0.22	Brefeldin A-inhibited guanine nucleotide-exchange protein 3 OS=Mus musculus GN=Arfgef3 PE=1 SV=1
Q9Z1D1	2.36	Eukaryotic translation initiation factor 3 subunit G OS=Mus musculus GN=Eif3g PE=1 SV=2
Q8C561	0.39	LMBR1 domain-containing protein 2 OS=Mus musculus GN=Lmbrd2 PE=2 SV=1
Q9CQG0	3.19	Transmembrane emp24 domain-containing protein 6 OS=Mus musculus GN=Tmed6 PE=2 SV=1
P50580	2.38	Proliferation-associated protein 2G4 OS=Mus musculus GN=Pa2g4 PE=1 SV=3
Q8BP47	1.29	Asparagine--tRNA ligase, cytoplasmic OS=Mus musculus GN=Nars PE=2 SV=2
Q9DCP2	1.46	Sodium-coupled neutral amino acid transporter 3 OS=Mus musculus GN=Slc38a3 PE=2 SV=1
Q8K0F1	0.62	TBC1 domain family member 23 OS=Mus musculus GN=Tbc1d23 PE=2 SV=1
Q8C483	1.04	Serine--tRNA ligase, cytoplasmic OS=Mus musculus GN=Sars PE=2 SV=1
Q61823	1.32	Programmed cell death protein 4 OS=Mus musculus GN=Pdcd4 PE=1 SV=1
Q8C0C7	1.13	Phenylalanine--tRNA ligase alpha subunit OS=Mus musculus GN=Farsa PE=2 SV=1
P42208	1.62	Septin-2 OS=Mus musculus GN=Sept2 PE=1 SV=2
G3UXL2	2.77	Protein Prps1l3 OS=Mus musculus GN=Prps1l3 PE=3 SV=1
Q9CS42	2.13	Ribose-phosphate pyrophosphokinase 2 OS=Mus musculus GN=Prps2 PE=1 SV=4
P09103	1.02	Protein disulfide-isomerase OS=Mus musculus GN=P4hb PE=1 SV=2
A2AQC3	0.54	Probable phospholipid-transporting ATPase IIA OS=Mus musculus GN=Atp9a PE=4 SV=1
D3YV00	0.17	Probable phospholipid-transporting ATPase IIB OS=Mus musculus GN=Atp9b PE=4 SV=1
Q9D8W5	1.75	26S proteasome non-ATPase regulatory subunit 12 OS=Mus musculus GN=Psmd12 PE=1 SV=4
P21279	1.8	Guanine nucleotide-binding protein G(q) subunit alpha OS=Mus musculus GN=Gnaq PE=1 SV=4
P21278	1.8	Guanine nucleotide-binding protein subunit alpha-11 OS=Mus musculus GN=Gna11 PE=1 SV=1
P30677	1.05	Guanine nucleotide-binding protein subunit alpha-14 OS=Mus musculus GN=Gna14 PE=1 SV=2
P02088	13.36	Hemoglobin subunit beta-1 OS=Mus musculus GN=Hbb-b1 PE=1 SV=2
A8DUK4	8.82	Beta-globin OS=Mus musculus GN=Hbbt1 PE=3 SV=1
P02089	5.32	Hemoglobin subunit beta-2 OS=Mus musculus GN=Hbb-b2 PE=1 SV=2
Q3UVG3	0.54	Protein FAM91A1 OS=Mus musculus GN=Fam91a1 PE=2 SV=1
P99027	8.19	60S acidic ribosomal protein P2 OS=Mus musculus GN=Rplp2 PE=1 SV=3
P47856	0.89	Glutamine--fructose-6-phosphate aminotransferase [isomerizing] 1 OS=Mus musculus GN=Gfpt1 PE=1 SV=3
P04919	0.63	Band 3 anion transport protein OS=Mus musculus GN=Slc4a1 PE=1 SV=1
F6Q8D3	0.33	Probable phospholipid-transporting ATPase 11C OS=Mus musculus GN=Atp11c PE=4 SV=1
G3UZI2	0.98	Heterogeneous nuclear ribonucleoprotein Q OS=Mus musculus GN=Syncrip PE=4 SV=1
F7B5B5	0.18	Protein Hnrnpr OS=Mus musculus GN=Hnrnpr PE=4 SV=1
O35379	0.37	Multidrug resistance-associated protein 1 OS=Mus musculus GN=Abcc1 PE=1 SV=1
Q5UE59	1.14	Kinesin light chain 1 OS=Mus musculus GN=Klc1 PE=2 SV=1
Q9DBS5	0.8	Kinesin light chain 4 OS=Mus musculus GN=Klc4 PE=1 SV=1
D3Z710	1.19	Kinesin light chain 3 OS=Mus musculus GN=Klc3 PE=4 SV=1
D3YXZ3	0.41	Kinesin light chain 2 OS=Mus musculus GN=Klc2 PE=4 SV=1
Q9DBC7	2.19	cAMP-dependent protein kinase type I-alpha regulatory subunit OS=Mus musculus GN=Prkar1a PE=1 SV=3
P26645	2.84	Myristoylated alanine-rich C-kinase substrate OS=Mus musculus GN=Marcks PE=1 SV=2
E9Q3X0	0.94	Major vault protein OS=Mus musculus GN=Mvp PE=4 SV=1
Q9ESP1	2.49	Stromal cell-derived factor 2-like protein 1 OS=Mus musculus GN=Sdf2l1 PE=2 SV=2
Q80UJ7	0.58	Rab3 GTPase-activating protein catalytic subunit OS=Mus musculus GN=Rab3gap1 PE=2 SV=4
Q09143	0.73	High affinity cationic amino acid transporter 1 OS=Mus musculus GN=Slc7a1 PE=1 SV=1
Q8BP48	1.49	Methionine aminopeptidase 1 OS=Mus musculus GN=Metap1 PE=2 SV=1
Q80U72	0.26	Protein scribble homolog OS=Mus musculus GN=Scrib PE=1 SV=2
Q80VQ1	0.65	Leucine-rich repeat-containing protein 1 OS=Mus musculus GN=Lrrc1 PE=2 SV=2
O70551	0.73	SRSF protein kinase 1 OS=Mus musculus GN=Srpk1 PE=1 SV=2
O54781	0.09	SRSF protein kinase 2 OS=Mus musculus GN=Srpk2 PE=1 SV=2
Q9ER72	0.64	Cysteine--tRNA ligase, cytoplasmic OS=Mus musculus GN=Cars PE=2 SV=2
Q9CY58	1.85	Plasminogen activator inhibitor 1 RNA-binding protein OS=Mus musculus GN=Serbp1 PE=1 SV=2
Q99JG3	1.77	Annexin A13 OS=Mus musculus GN=Anxa13 PE=2 SV=3
Q8BMA6	0.61	Signal recognition particle subunit SRP68 OS=Mus musculus GN=Srp68 PE=2 SV=2
Q9JK88	1.41	Serpin I2 OS=Mus musculus GN=Serpini2 PE=2 SV=1
Q9D154	1.03	Leukocyte elastase inhibitor A OS=Mus musculus GN=Serpinb1a PE=1 SV=1
A2AS98	0.47	Nck-associated protein 1 OS=Mus musculus GN=Nckap1 PE=4 SV=1
Q8K1X4	0.05	NCK associated protein 1 like OS=Mus musculus GN=Nckap1l PE=2 SV=1
Q9CR57	2.07	60S ribosomal protein L14 OS=Mus musculus GN=Rpl14 PE=2 SV=3
P62754	2.17	40S ribosomal protein S6 OS=Mus musculus GN=Rps6 PE=1 SV=1
Q9CQH7	7.17	Transcription factor BTF3 homolog 4 OS=Mus musculus GN=Btf3l4 PE=2 SV=1
Q9D2G2	0.98	Dihydrolipoyllysine-residue succinyltransferase component of 2-oxoglutarate dehydrogenase complex, mitochondrial OS=Mus musculus GN=Dlst PE=1 SV=1
Q8K0C5	7.64	Zymogen granule membrane protein 16 OS=Mus musculus GN=Zg16 PE=2 SV=1
P16858	1.77	Glyceraldehyde-3-phosphate dehydrogenase OS=Mus musculus GN=Gapdh PE=1 SV=2
P31428	1.39	Dipeptidase 1 OS=Mus musculus GN=Dpep1 PE=1 SV=2
A2A9I0	4.36	Golgi SNAP receptor complex member 2 OS=Mus musculus GN=Gosr2 PE=4 SV=1
A2AH25	1.37	Rho GTPase-activating protein 1 OS=Mus musculus GN=Arhgap1 PE=4 SV=1
Q9WUQ2	1.08	Prolactin regulatory element-binding protein OS=Mus musculus GN=Preb PE=1 SV=1
P62849	7.33	40S ribosomal protein S24 OS=Mus musculus GN=Rps24 PE=2 SV=1
P48024	6.52	Eukaryotic translation initiation factor 1 OS=Mus musculus GN=Eif1 PE=2 SV=2
F8VPU2	0.62	FERM, RhoGEF and pleckstrin domain-containing protein 1 OS=Mus musculus GN=Farp1 PE=1 SV=1
Q8K221	1.03	Arfaptin-2 OS=Mus musculus GN=Arfip2 PE=2 SV=2
P53395	1.73	Lipoamide acyltransferase component of branched-chain alpha-keto acid dehydrogenase complex, mitochondrial OS=Mus musculus GN=Dbt PE=1 SV=2
A2ACG7	0.73	Dolichyl-diphosphooligosaccharide--protein glycosyltransferase subunit 2 OS=Mus musculus GN=Rpn2 PE=4 SV=1
Q3T9X3	0.8	Dynamin-2 OS=Mus musculus GN=Dnm2 PE=2 SV=1
Q3U7R1	0.32	Extended synaptotagmin-1 OS=Mus musculus GN=Esyt1 PE=2 SV=2
Q3TZZ7	0.33	Extended synaptotagmin-2 OS=Mus musculus GN=Esyt2 PE=1 SV=1
P62983	5.03	Ubiquitin-40S ribosomal protein S27a OS=Mus musculus GN=Rps27a PE=2 SV=2
P61211	4	ADP-ribosylation factor-like protein 1 OS=Mus musculus GN=Arl1 PE=2 SV=1
Q9CQE8	1.89	UPF0568 protein C14orf166 homolog OS=Mus musculus PE=2 SV=1
P61620	0.89	Protein transport protein Sec61 subunit alpha isoform 1 OS=Mus musculus GN=Sec61a1 PE=2 SV=2
Q920I9	0.23	WD repeat-containing protein 7 OS=Mus musculus GN=Wdr7 PE=1 SV=3
Q6ZWQ9	5.15	MCG5400 OS=Mus musculus GN=Myl12a PE=1 SV=1
Q9CQ19	3.46	Myosin regulatory light polypeptide 9 OS=Mus musculus GN=Myl9 PE=1 SV=3
B1AZ46	0.9	Brain-specific angiogenesis inhibitor 1-associated protein 2 OS=Mus musculus GN=Baiap2 PE=4 SV=1
Q8R2E9	0.75	ERO1-like protein beta OS=Mus musculus GN=Ero1lb PE=1 SV=1
Q99JX4	2.77	Eukaryotic translation initiation factor 3 subunit M OS=Mus musculus GN=Eif3m PE=2 SV=1
Q3UIA2	0.55	Rho GTPase-activating protein 17 OS=Mus musculus GN=Arhgap17 PE=2 SV=1
Q60931	1.63	Voltage-dependent anion-selective channel protein 3 OS=Mus musculus GN=Vdac3 PE=1 SV=1
Q8BM55	0.92	Transmembrane protein 214 OS=Mus musculus GN=Tmem214 PE=2 SV=1
G5E8V9	2.09	MCG18094 (Fragment) OS=Mus musculus GN=Arfip1 PE=4 SV=1
Q6ZWN5	5.7	40S ribosomal protein S9 OS=Mus musculus GN=Rps9 PE=2 SV=3
Q3U0M1	0.52	Trafficking protein particle complex subunit 9 OS=Mus musculus GN=Trappc9 PE=1 SV=2
S4R1M0	0.4	Receptor-type tyrosine-protein phosphatase C OS=Mus musculus GN=Ptprc PE=4 SV=1
Q8C129	0.5	Leucyl-cystinyl aminopeptidase OS=Mus musculus GN=Lnpep PE=1 SV=1
P61161	1.11	Actin-related protein 2 OS=Mus musculus GN=Actr2 PE=1 SV=1
P61967	12.52	AP-1 complex subunit sigma-1A OS=Mus musculus GN=Ap1s1 PE=1 SV=1
Q7TN05	1.42	AP-1 complex subunit sigma-3 OS=Mus musculus GN=Ap1s3 PE=2 SV=1
Q9D733	0.84	Pancreatic secretory granule membrane major glycoprotein GP2 OS=Mus musculus GN=Gp2 PE=2 SV=3
P47754	3.11	F-actin-capping protein subunit alpha-2 OS=Mus musculus GN=Capza2 PE=1 SV=3
Q5RKN9	1.74	Capping protein (Actin filament) muscle Z-line, alpha 1 OS=Mus musculus GN=Capza1 PE=2 SV=1
P47753	1.74	F-actin-capping protein subunit alpha-1 OS=Mus musculus GN=Capza1 PE=1 SV=4
Q8CHW4	0.58	Translation initiation factor eIF-2B subunit epsilon OS=Mus musculus GN=Eif2b5 PE=1 SV=1
Q9CXW4	4.04	60S ribosomal protein L11 OS=Mus musculus GN=Rpl11 PE=1 SV=4
P35293	2.6	Ras-related protein Rab-18 OS=Mus musculus GN=Rab18 PE=2 SV=2
H3BJN3	0.92	Homeobox protein cut-like 1 OS=Mus musculus GN=Cux1 PE=4 SV=1
B1ARA3	23.12	60S ribosomal protein L26 (Fragment) OS=Mus musculus GN=Rpl26 PE=4 SV=1
Q9DB05	2.64	Alpha-soluble NSF attachment protein OS=Mus musculus GN=Napa PE=1 SV=1
P63242	7.27	Eukaryotic translation initiation factor 5A-1 OS=Mus musculus GN=Eif5a PE=1 SV=2
Q3TXS7	0.56	26S proteasome non-ATPase regulatory subunit 1 OS=Mus musculus GN=Psmd1 PE=1 SV=1
Q9Z127	0.61	Large neutral amino acids transporter small subunit 1 OS=Mus musculus GN=Slc7a5 PE=1 SV=2
Q8BGK6	0.12	Y+L amino acid transporter 2 OS=Mus musculus GN=Slc7a6 PE=1 SV=1
Q8BH59	0.8	Calcium-binding mitochondrial carrier protein Aralar1 OS=Mus musculus GN=Slc25a12 PE=1 SV=1
Q9QXX4	0.31	Calcium-binding mitochondrial carrier protein Aralar2 OS=Mus musculus GN=Slc25a13 PE=1 SV=1
Q91WK2	1.97	Eukaryotic translation initiation factor 3 subunit H OS=Mus musculus GN=Eif3h PE=1 SV=1
G5E8S8	0.85	MAGUK p55 subfamily member 7 OS=Mus musculus GN=Mpp7 PE=4 SV=1
Q9WUM4	1.12	Coronin-1C OS=Mus musculus GN=Coro1c PE=1 SV=2
Q9CQD1	2.04	Ras-related protein Rab-5A OS=Mus musculus GN=Rab5a PE=1 SV=1
P35278	1.67	Ras-related protein Rab-5C OS=Mus musculus GN=Rab5c PE=1 SV=2
P61021	1	Ras-related protein Rab-5B OS=Mus musculus GN=Rab5b PE=1 SV=1
Q62419	2.08	Endophilin-A2 OS=Mus musculus GN=Sh3gl1 PE=1 SV=1
Q99KY4	0.49	Cyclin-G-associated kinase OS=Mus musculus GN=Gak PE=1 SV=2
P63321	2.51	Ras-related protein Ral-A OS=Mus musculus GN=Rala PE=1 SV=1
Q9JIW9	1.69	Ras-related protein Ral-B OS=Mus musculus GN=Ralb PE=2 SV=1
Q8BIL5	0.61	Protein Hook homolog 1 OS=Mus musculus GN=Hook1 PE=1 SV=2
Q8R3F0	0.99	Larp2 protein OS=Mus musculus GN=Larp1b PE=2 SV=1
Q6A0A9	0.39	Constitutive coactivator of PPAR-gamma-like protein 1 OS=Mus musculus GN=FAM120A PE=1 SV=2
O08917	1.5	Flotillin-1 OS=Mus musculus GN=Flot1 PE=1 SV=1
A2AL12	2.18	Heterogeneous nuclear ribonucleoprotein A3 OS=Mus musculus GN=Hnrnpa3 PE=4 SV=1
Q4VA93	0.68	Protein kinase C OS=Mus musculus GN=Prkca PE=2 SV=1
P68404	0.61	Protein kinase C beta type OS=Mus musculus GN=Prkcb PE=1 SV=4
P14131	6.27	40S ribosomal protein S16 OS=Mus musculus GN=Rps16 PE=2 SV=4
Q9CZW5	1.2	Mitochondrial import receptor subunit TOM70 OS=Mus musculus GN=Tomm70a PE=1 SV=2
D3Z780	0.9	Translation initiation factor eIF-2B subunit delta OS=Mus musculus GN=Eif2b4 PE=3 SV=1
D3Z6P0	1.11	Protein disulfide-isomerase A2 OS=Mus musculus GN=Pdia2 PE=1 SV=1
Q9CQC2	2.49	Colipase OS=Mus musculus GN=Clps PE=2 SV=1
D3Z074	0.42	Protein diaphanous homolog 1 OS=Mus musculus GN=Diap1 PE=4 SV=2
Q9D7S7	3.87	60S ribosomal protein L22-like 1 OS=Mus musculus GN=Rpl22l1 PE=1 SV=1
Q8BMP6	0.56	Golgi resident protein GCP60 OS=Mus musculus GN=Acbd3 PE=1 SV=3
P62242	4.11	40S ribosomal protein S8 OS=Mus musculus GN=Rps8 PE=2 SV=2
E9Q1G8	0.81	Septin-7 OS=Mus musculus GN=Sept7 PE=3 SV=2
Q8C1B7	0.6	Septin-11 OS=Mus musculus GN=Sept11 PE=1 SV=4
B1AQY9	0.58	Septin-8 OS=Mus musculus GN=Sept8 PE=3 SV=1
Q8BGS1	0.64	Band 4.1-like protein 5 OS=Mus musculus GN=Epb41l5 PE=1 SV=1
A2ALK6	0.11	Band 4.1-like protein 4B OS=Mus musculus GN=Epb4.1l4b PE=4 SV=1
E9QAZ2	3.52	Ribosomal protein L15 OS=Mus musculus GN=Gm10020 PE=3 SV=1
P62806	6.35	Histone H4 OS=Mus musculus GN=Hist1h4a PE=1 SV=2
Q80WW9	0.59	DDRGK domain-containing protein 1 OS=Mus musculus GN=Ddrgk1 PE=1 SV=2
Q8BP67	3.36	60S ribosomal protein L24 OS=Mus musculus GN=Rpl24 PE=2 SV=2
Q9D0R2	0.75	Threonine--tRNA ligase, cytoplasmic OS=Mus musculus GN=Tars PE=1 SV=2
Q8BLY2	0.34	Probable threonine--tRNA ligase 2, cytoplasmic OS=Mus musculus GN=Tarsl2 PE=2 SV=1
Q99JY0	1.19	Trifunctional enzyme subunit beta, mitochondrial OS=Mus musculus GN=Hadhb PE=1 SV=1
P97414	0.64	Potassium voltage-gated channel subfamily KQT member 1 OS=Mus musculus GN=Kcnq1 PE=1 SV=3
Q9CQM8	5.98	60S ribosomal protein L21 OS=Mus musculus GN=Rpl21 PE=2 SV=1
Q9CR89	1.03	Endoplasmic reticulum-Golgi intermediate compartment protein 2 OS=Mus musculus GN=Ergic2 PE=2 SV=1
Q6P9Q6	0.26	FK506-binding protein 15 OS=Mus musculus GN=Fkbp15 PE=1 SV=2
P80316	0.85	T-complex protein 1 subunit epsilon OS=Mus musculus GN=Cct5 PE=1 SV=1
P25911	0.98	Tyrosine-protein kinase Lyn OS=Mus musculus GN=Lyn PE=1 SV=4
Q04736	0.47	Tyrosine-protein kinase Yes OS=Mus musculus GN=Yes1 PE=1 SV=3
P49615	0.64	Cyclin-dependent kinase 5 OS=Mus musculus GN=Cdk5 PE=1 SV=1
P05480	0.18	Neuronal proto-oncogene tyrosine-protein kinase Src OS=Mus musculus GN=Src PE=1 SV=4
Q04899	0.21	Cyclin-dependent kinase 18 OS=Mus musculus GN=Cdk18 PE=1 SV=1
Q8K0D0	0.18	Cyclin-dependent kinase 17 OS=Mus musculus GN=Cdk17 PE=1 SV=2
E9Q696	0.25	Proto-oncogene tyrosine-protein kinase LCK OS=Mus musculus GN=Lck PE=4 SV=1
Q04735	0.2	Cyclin-dependent kinase 16 OS=Mus musculus GN=Cdk16 PE=1 SV=1
Q6ZWZ6	10.2	40S ribosomal protein S12 OS=Mus musculus GN=Rps12 PE=2 SV=1
Q5U3K5	0.52	Rab-like protein 6 OS=Mus musculus GN=Rabl6 PE=1 SV=2
Q9DBJ3	1.27	Brain-specific angiogenesis inhibitor 1-associated protein 2-like protein 1 OS=Mus musculus GN=Baiap2l1 PE=1 SV=1
P42669	1.15	Transcriptional activator protein Pur-alpha OS=Mus musculus GN=Pura PE=1 SV=1
Q9CW79	0.47	Golgin subfamily A member 1 OS=Mus musculus GN=Golga1 PE=1 SV=2
E0CYE2	0.67	Inosine-5'-monophosphate dehydrogenase OS=Mus musculus GN=Impdh1 PE=3 SV=1
B1ASP2	0.42	Tyrosine-protein kinase OS=Mus musculus GN=Jak1 PE=3 SV=1
E9QJS1	0.31	Tyrosine-protein kinase OS=Mus musculus GN=Tyk2 PE=3 SV=1
Q5XJF6	9.95	Ribosomal protein OS=Mus musculus GN=Rpl10a PE=2 SV=1
P67984	2.77	60S ribosomal protein L22 OS=Mus musculus GN=Rpl22 PE=2 SV=2
O88983	2.02	Syntaxin-8 OS=Mus musculus GN=Stx8 PE=1 SV=1
P35979	3.32	60S ribosomal protein L12 OS=Mus musculus GN=Rpl12 PE=1 SV=2
D3YUG3	3.41	40S ribosomal protein S19 (Fragment) OS=Mus musculus GN=Rps19 PE=4 SV=1
Q62261	0.12	Spectrin beta chain, non-erythrocytic 1 OS=Mus musculus GN=Sptbn1 PE=1 SV=2
Q68FG2	0.03	Protein Sptbn2 OS=Mus musculus GN=Sptbn2 PE=2 SV=1
E9Q035	0.32	Protein Gm20425 OS=Mus musculus GN=Gm20425 PE=4 SV=1
Q60597	0.54	2-oxoglutarate dehydrogenase, mitochondrial OS=Mus musculus GN=Ogdh PE=1 SV=3
Q8BHS6	0.87	Armadillo repeat-containing X-linked protein 3 OS=Mus musculus GN=Armcx3 PE=1 SV=1
Q91VD9	0.46	NADH-ubiquinone oxidoreductase 75 kDa subunit, mitochondrial OS=Mus musculus GN=Ndufs1 PE=1 SV=2
Q8C0E2	1.35	Vacuolar protein sorting-associated protein 26B OS=Mus musculus GN=Vps26b PE=1 SV=1
P40336	1.2	Vacuolar protein sorting-associated protein 26A OS=Mus musculus GN=Vps26a PE=2 SV=1
Q4VBW7	1.36	Pancreatic lipase-related protein 2 OS=Mus musculus GN=Pnliprp2 PE=2 SV=1
Q6P8U6	0.57	Pancreatic triacylglycerol lipase OS=Mus musculus GN=Pnlip PE=1 SV=1
Q3UGC7	2.1	Eukaryotic translation initiation factor 3 subunit J-A OS=Mus musculus GN=Eif3j1 PE=2 SV=1
Q9CR62	2.55	Mitochondrial 2-oxoglutarate/malate carrier protein OS=Mus musculus GN=Slc25a11 PE=1 SV=3
Q6WVG3	1.09	BTB/POZ domain-containing protein KCTD12 OS=Mus musculus GN=Kctd12 PE=1 SV=1
Q8C7J6	0.35	Potassium channel tetramerisation domain containing 12b OS=Mus musculus GN=Kctd12b PE=2 SV=1
Q63918	1.05	Serum deprivation-response protein OS=Mus musculus GN=Sdpr PE=1 SV=3
P35700	3.38	Peroxiredoxin-1 OS=Mus musculus GN=Prdx1 PE=1 SV=1
B1AZS9	0.87	Peroxiredoxin-4 (Fragment) OS=Mus musculus GN=Prdx4 PE=4 SV=1
Q9Z2I0	0.56	LETM1 and EF-hand domain-containing protein 1, mitochondrial OS=Mus musculus GN=Letm1 PE=2 SV=1
Q922R8	0.74	Protein disulfide-isomerase A6 OS=Mus musculus GN=Pdia6 PE=1 SV=3
A2AFQ9	0.27	Gem-associated protein 5 OS=Mus musculus GN=Gemin5 PE=4 SV=1
Q99N80	0.62	Synaptotagmin-like protein 1 OS=Mus musculus GN=Sytl1 PE=1 SV=2
Q8R2Y8	2.22	Peptidyl-tRNA hydrolase 2, mitochondrial OS=Mus musculus GN=Ptrh2 PE=2 SV=1
B1AZ14	0.5	Cordon-bleu protein-like 1 OS=Mus musculus GN=Cobll1 PE=4 SV=1
Q99JH8	2.34	ER lumen protein retaining receptor 1 OS=Mus musculus GN=Kdelr1 PE=2 SV=1
Q9CQM2	1.94	ER lumen protein retaining receptor 2 OS=Mus musculus GN=Kdelr2 PE=2 SV=1
Q8R1L4	0.48	ER lumen protein retaining receptor 3 OS=Mus musculus GN=Kdelr3 PE=2 SV=1
G3XA17	0.54	Eukaryotic translation initiation factor 4 gamma 2 OS=Mus musculus GN=Eif4g2 PE=4 SV=1
Q60928	0.55	Gamma-glutamyltranspeptidase 1 OS=Mus musculus GN=Ggt1 PE=1 SV=1
Q9WUA2	0.84	Phenylalanine--tRNA ligase beta subunit OS=Mus musculus GN=Farsb PE=2 SV=2
Q5SWT3	0.84	Solute carrier family 25 member 35 OS=Mus musculus GN=Slc25a35 PE=2 SV=2
K3W4T3	0.63	V-type proton ATPase 116 kDa subunit a isoform 1 OS=Mus musculus GN=Atp6v0a1 PE=4 SV=1
P15920	0.07	V-type proton ATPase 116 kDa subunit a isoform 2 OS=Mus musculus GN=Atp6v0a2 PE=1 SV=2
Q9DAS9	14.35	Guanine nucleotide-binding protein G(I)/G(S)/G(O) subunit gamma-12 OS=Mus musculus GN=Gng12 PE=1 SV=3
Q9DCC4	0.98	Pyrroline-5-carboxylate reductase 3 OS=Mus musculus GN=Pycrl PE=2 SV=2
Q8BYZ7	0.51	Engulfment and cell motility protein 3 OS=Mus musculus GN=Elmo3 PE=1 SV=2
Q8BH40	0.95	Syntaxin 7 OS=Mus musculus GN=Stx7 PE=2 SV=1
Q9CVB6	3.29	Actin-related protein 2/3 complex subunit 2 OS=Mus musculus GN=Arpc2 PE=1 SV=3
Q99JY8	1.54	Lipid phosphate phosphohydrolase 3 OS=Mus musculus GN=Ppap2b PE=1 SV=1
Q8C2Q8	2.01	ATP synthase subunit gamma OS=Mus musculus GN=Atp5c1 PE=2 SV=1
Q9JKY5	0.33	Huntingtin-interacting protein 1-related protein OS=Mus musculus GN=Hip1r PE=1 SV=2
P62071	3.06	Ras-related protein R-Ras2 OS=Mus musculus GN=Rras2 PE=1 SV=1
P10833	0.74	Ras-related protein R-Ras OS=Mus musculus GN=Rras PE=2 SV=1
Q01279	0.38	Epidermal growth factor receptor OS=Mus musculus GN=Egfr PE=1 SV=1
E9QN08	1.65	Elongation factor 1-delta (Fragment) OS=Mus musculus GN=Eef1d PE=3 SV=1
F6ZFU0	0.55	Elongation factor 1-delta (Fragment) OS=Mus musculus GN=Eef1d PE=3 SV=1
D3YWN7	0.39	Ensconsin OS=Mus musculus GN=Map7 PE=4 SV=2
P62137	1.4	Serine/threonine-protein phosphatase PP1-alpha catalytic subunit OS=Mus musculus GN=Ppp1ca PE=1 SV=1
P62141	1.64	Serine/threonine-protein phosphatase PP1-beta catalytic subunit OS=Mus musculus GN=Ppp1cb PE=1 SV=3
A2AFQ2	1.87	3-hydroxyacyl-CoA dehydrogenase type-2 OS=Mus musculus GN=Hsd17b10 PE=3 SV=1
Q8CDM8	0.47	Protein FAM160B1 OS=Mus musculus GN=Fam160b1 PE=2 SV=2
Q8BGD9	0.55	Eukaryotic translation initiation factor 4B OS=Mus musculus GN=Eif4b PE=1 SV=1
A2AA71	0.25	Protein transport protein Sec24A OS=Mus musculus GN=Sec24a PE=4 SV=1
Q9DC69	1.2	NADH dehydrogenase [ubiquinone] 1 alpha subcomplex subunit 9, mitochondrial OS=Mus musculus GN=Ndufa9 PE=1 SV=2
B0R091	3.47	Calcineurin B homologous protein 1 OS=Mus musculus GN=Chp1 PE=4 SV=1
Q9WV55	2.27	Vesicle-associated membrane protein-associated protein A OS=Mus musculus GN=Vapa PE=1 SV=2
P19324	0.66	Serpin H1 OS=Mus musculus GN=Serpinh1 PE=1 SV=3
P62267	2.42	40S ribosomal protein S23 OS=Mus musculus GN=Rps23 PE=2 SV=3
Q9WVJ2	1.54	26S proteasome non-ATPase regulatory subunit 13 OS=Mus musculus GN=Psmd13 PE=1 SV=1
Q9D1M7	3.41	Peptidyl-prolyl cis-trans isomerase FKBP11 OS=Mus musculus GN=Fkbp11 PE=2 SV=1
B0V2P5	0.11	DmX-like protein 2 OS=Mus musculus GN=Dmxl2 PE=4 SV=1
F8WGX5	0.08	DmX-like protein 1 OS=Mus musculus GN=Dmxl1 PE=4 SV=1
O88952	2.88	Protein lin-7 homolog C OS=Mus musculus GN=Lin7c PE=1 SV=2
Q3TMX7	0.54	Sulfhydryl oxidase 2 OS=Mus musculus GN=Qsox2 PE=2 SV=1
P26516	1.28	26S proteasome non-ATPase regulatory subunit 7 OS=Mus musculus GN=Psmd7 PE=1 SV=2
B1ATI0	0.86	Aldehyde dehydrogenase OS=Mus musculus GN=Aldh3a2 PE=3 SV=1
B0QZN5	1.51	Vesicle-associated membrane protein 2 OS=Mus musculus GN=Vamp2 PE=4 SV=1
P63024	2.06	Vesicle-associated membrane protein 3 OS=Mus musculus GN=Vamp3 PE=1 SV=1
Q9Z204	1.4	Heterogeneous nuclear ribonucleoproteins C1/C2 OS=Mus musculus GN=Hnrnpc PE=1 SV=1
B2ZRS5	0.95	DEP domain-containing mTOR-interacting protein OS=Mus musculus GN=Deptor PE=4 SV=1
O89116	1.9	Vesicle transport through interaction with t-SNAREs homolog 1A OS=Mus musculus GN=Vti1a PE=1 SV=1
Q8BG32	1.17	26S proteasome non-ATPase regulatory subunit 11 OS=Mus musculus GN=Psmd11 PE=1 SV=3
B2M1R6	0.62	Heterogeneous nuclear ribonucleoprotein K OS=Mus musculus GN=Hnrnpk PE=2 SV=1
O08599	0.56	Syntaxin-binding protein 1 OS=Mus musculus GN=Stxbp1 PE=1 SV=2
Q6ZWY9	3.09	Histone H2B type 1-C/E/G OS=Mus musculus GN=Hist1h2bc PE=1 SV=3
Q9QUI0	2.32	Transforming protein RhoA OS=Mus musculus GN=Rhoa PE=1 SV=1
Q62159	1.83	Rho-related GTP-binding protein RhoC OS=Mus musculus GN=Rhoc PE=1 SV=2
Q9DC53	0.59	Copine-8 OS=Mus musculus GN=Cpne8 PE=2 SV=3
Q8BT60	0.56	Copine-3 OS=Mus musculus GN=Cpne3 PE=2 SV=2
Q3U1J0	0.66	Sodium-coupled neutral amino acid transporter 5 OS=Mus musculus GN=Slc38a5 PE=2 SV=1
Q9JLV5	0.35	Cullin-3 OS=Mus musculus GN=Cul3 PE=1 SV=1
Q91XH6	1.11	Vesicle transport through interaction with t-SNAREs 1B homolog OS=Mus musculus GN=Vti1b PE=2 SV=1
P84096	1.49	Rho-related GTP-binding protein RhoG OS=Mus musculus GN=Rhog PE=2 SV=1
P63001	2.36	Ras-related C3 botulinum toxin substrate 1 OS=Mus musculus GN=Rac1 PE=1 SV=1
P60766	1.51	Cell division control protein 42 homolog OS=Mus musculus GN=Cdc42 PE=1 SV=2
Q8R527	0.54	Rho-related GTP-binding protein RhoQ OS=Mus musculus GN=Rhoq PE=1 SV=2
F8WGN6	0.18	Kinesin-like protein KIF21A OS=Mus musculus GN=Kif21a PE=3 SV=1
Q6A009	0.2	E3 ubiquitin-protein ligase listerin OS=Mus musculus GN=Ltn1 PE=1 SV=3
A2BFF9	0.33	Cytoplasmic dynein 1 intermediate chain 2 OS=Mus musculus GN=Dync1i2 PE=4 SV=1
Q76MZ3	0.58	Serine/threonine-protein phosphatase 2A 65 kDa regulatory subunit A alpha isoform OS=Mus musculus GN=Ppp2r1a PE=1 SV=3
P62911	5.32	60S ribosomal protein L32 OS=Mus musculus GN=Rpl32 PE=2 SV=2
Q7M6Y3	0.46	Phosphatidylinositol-binding clathrin assembly protein OS=Mus musculus GN=Picalm PE=1 SV=1
Q63829	2.8	COMM domain-containing protein 3 OS=Mus musculus GN=Commd3 PE=2 SV=1
Q8CBQ5	0.86	Phosphatidylinositol 4-kinase type 2-beta OS=Mus musculus GN=Pi4k2b PE=1 SV=1
P60867	5.94	40S ribosomal protein S20 OS=Mus musculus GN=Rps20 PE=2 SV=1
Q9ERB0	0.97	Synaptosomal-associated protein 29 OS=Mus musculus GN=Snap29 PE=2 SV=1
Q91WT9	0.72	Cystathionine beta-synthase OS=Mus musculus GN=Cbs PE=2 SV=3
D3Z4T4	0.62	Sec1 family domain-containing protein 2 OS=Mus musculus GN=Scfd2 PE=4 SV=1
Q8C2E7	0.35	WASH complex subunit strumpellin OS=Mus musculus GN=Kiaa0196 PE=2 SV=2
P32921	0.63	Tryptophan--tRNA ligase, cytoplasmic OS=Mus musculus GN=Wars PE=1 SV=2
Q9DCT2	0.94	NADH dehydrogenase [ubiquinone] iron-sulfur protein 3, mitochondrial OS=Mus musculus GN=Ndufs3 PE=1 SV=2
P47963	1.6	60S ribosomal protein L13 OS=Mus musculus GN=Rpl13 PE=2 SV=3
G3X8X7	0.28	Vacuolar protein sorting 16 (Yeast) OS=Mus musculus GN=Vps16 PE=4 SV=1
Q5HZI1	0.32	Microtubule-associated tumor suppressor 1 homolog OS=Mus musculus GN=Mtus1 PE=1 SV=2
G5E902	0.79	MCG10343, isoform CRA_b OS=Mus musculus GN=Slc25a3 PE=3 SV=1
Q9WTX6	0.35	Cullin-1 OS=Mus musculus GN=Cul1 PE=1 SV=1
Q9WVE8	0.71	Protein kinase C and casein kinase substrate in neurons protein 2 OS=Mus musculus GN=Pacsin2 PE=1 SV=1
Q3UHX2	1.61	28 kDa heat- and acid-stable phosphoprotein OS=Mus musculus GN=Pdap1 PE=1 SV=1
Q9DB34	1.21	Charged multivesicular body protein 2a OS=Mus musculus GN=Chmp2a PE=1 SV=1
Q3UKW2	2.4	Calmodulin OS=Mus musculus GN=Calm1 PE=2 SV=1
P46978	0.52	Dolichyl-diphosphooligosaccharide--protein glycosyltransferase subunit STT3A OS=Mus musculus GN=Stt3a PE=1 SV=1
Q3UTZ3	0.79	Uncharacterized protein C7orf43 homolog OS=Mus musculus PE=2 SV=1
F8VQC9	0.27	NBCn1-G OS=Mus musculus GN=Slc4a7 PE=2 SV=1
Q9CWK8	0.58	Sorting nexin-2 OS=Mus musculus GN=Snx2 PE=1 SV=2
Q6NZD2	0.19	Sorting nexin 1 OS=Mus musculus GN=Snx1 PE=2 SV=1
F8VPL2	0.24	Phosphatidylinositol 4-phosphate 3-kinase C2 domain-containing subunit alpha OS=Mus musculus GN=Pik3c2a PE=4 SV=1
Q60605	3.65	Myosin light polypeptide 6 OS=Mus musculus GN=Myl6 PE=1 SV=3
P14094	1.33	Sodium/potassium-transporting ATPase subunit beta-1 OS=Mus musculus GN=Atp1b1 PE=1 SV=1
Q6ZQ38	0.34	Cullin-associated NEDD8-dissociated protein 1 OS=Mus musculus GN=Cand1 PE=2 SV=2
Q9JLZ8	0.91	Single Ig IL-1-related receptor OS=Mus musculus GN=Sigirr PE=1 SV=2
E9QNN1	0.22	ATP-dependent RNA helicase A OS=Mus musculus GN=Dhx9 PE=4 SV=1
P62301	3.61	40S ribosomal protein S13 OS=Mus musculus GN=Rps13 PE=2 SV=2
Q9D8B3	1.9	Charged multivesicular body protein 4b OS=Mus musculus GN=Chmp4b PE=2 SV=2
Q8K4M5	2	COMM domain-containing protein 1 OS=Mus musculus GN=Commd1 PE=2 SV=2
Q8R570	1.05	Synaptosomal-associated protein 47 OS=Mus musculus GN=Snap47 PE=1 SV=1
Q923B6	0.65	Metalloreductase STEAP4 OS=Mus musculus GN=Steap4 PE=2 SV=1
P59999	1.72	Actin-related protein 2/3 complex subunit 4 OS=Mus musculus GN=Arpc4 PE=1 SV=3
A1BN54	0.26	Alpha actinin 1a OS=Mus musculus GN=Actn1 PE=2 SV=1
P57780	0.21	Alpha-actinin-4 OS=Mus musculus GN=Actn4 PE=1 SV=1
P32883	2.34	GTPase KRas OS=Mus musculus GN=Kras PE=1 SV=1
Q80YW5	0.88	B box and SPRY domain-containing protein OS=Mus musculus GN=Bspry PE=1 SV=1
Q8CFE6	0.52	Sodium-coupled neutral amino acid transporter 2 OS=Mus musculus GN=Slc38a2 PE=1 SV=1
Q9EPE9	0.29	Probable cation-transporting ATPase 13A1 OS=Mus musculus GN=Atp13a1 PE=2 SV=2
Q00PI9	0.43	Heterogeneous nuclear ribonucleoprotein U-like protein 2 OS=Mus musculus GN=Hnrnpul2 PE=1 SV=2
Q3TLI0	0.27	Trafficking protein particle complex subunit 10 OS=Mus musculus GN=Trappc10 PE=1 SV=2
P62331	1.67	ADP-ribosylation factor 6 OS=Mus musculus GN=Arf6 PE=1 SV=2
Q8BG67	0.44	Protein EFR3 homolog A OS=Mus musculus GN=Efr3a PE=1 SV=1
O70152	0.98	Dolichol-phosphate mannosyltransferase OS=Mus musculus GN=Dpm1 PE=2 SV=1
O08582	0.38	GTP-binding protein 1 OS=Mus musculus GN=Gtpbp1 PE=1 SV=2
Q9EPU0	0.35	Regulator of nonsense transcripts 1 OS=Mus musculus GN=Upf1 PE=1 SV=2
Q9D1D4	0.94	Transmembrane emp24 domain-containing protein 10 OS=Mus musculus GN=Tmed10 PE=2 SV=1
O54692	0.46	Centromere/kinetochore protein zw10 homolog OS=Mus musculus GN=Zw10 PE=2 SV=3
Q9D1M0	1.1	Protein SEC13 homolog OS=Mus musculus GN=Sec13 PE=2 SV=3
Q60760	0.46	Growth factor receptor-bound protein 10 OS=Mus musculus GN=Grb10 PE=1 SV=2
P35980	1.15	60S ribosomal protein L18 OS=Mus musculus GN=Rpl18 PE=2 SV=3
P63037	0.8	DnaJ homolog subfamily A member 1 OS=Mus musculus GN=Dnaja1 PE=1 SV=1
P60335	1.42	Poly(rC)-binding protein 1 OS=Mus musculus GN=Pcbp1 PE=1 SV=1
Q61990	1	Poly(rC)-binding protein 2 OS=Mus musculus GN=Pcbp2 PE=1 SV=1
Q4PJX1	0.7	Protein odr-4 homolog OS=Mus musculus GN=Odr4 PE=2 SV=2
O35857	0.58	Mitochondrial import inner membrane translocase subunit TIM44 OS=Mus musculus GN=Timm44 PE=2 SV=2
Q3UXS0	0.54	Secretory carrier-associated membrane protein 3 OS=Mus musculus GN=Scamp3 PE=2 SV=1
Q8K0S2	0.83	Uncharacterized protein C8orf47 homolog OS=Mus musculus PE=2 SV=1
Q3TLQ0	0.89	Microtubule-associated protein OS=Mus musculus GN=Map2 PE=2 SV=1
Q0VGY9	0.22	Ank1 protein OS=Mus musculus GN=Ank1 PE=2 SV=1
P13379	0.63	T-cell surface glycoprotein CD5 OS=Mus musculus GN=Cd5 PE=1 SV=1
D3Z6I8	1	Tropomyosin alpha-3 chain OS=Mus musculus GN=Tpm3 PE=3 SV=1
G5E8R1	1.01	Tropomyosin 1, alpha, isoform CRA_j OS=Mus musculus GN=Tpm1 PE=3 SV=1
A2AIM4	0.22	Tropomyosin beta chain OS=Mus musculus GN=Tpm2 PE=3 SV=1
P62852	3.13	40S ribosomal protein S25 OS=Mus musculus GN=Rps25 PE=2 SV=1
P61358	5.48	60S ribosomal protein L27 OS=Mus musculus GN=Rpl27 PE=1 SV=2
Q80UW5	0.12	Serine/threonine-protein kinase MRCK gamma OS=Mus musculus GN=Cdc42bpg PE=2 SV=2
Q8C7X2	0.35	ER membrane protein complex subunit 1 OS=Mus musculus GN=Emc1 PE=1 SV=1
B9EHJ3	0.18	Tight junction protein ZO-1 OS=Mus musculus GN=Tjp1 PE=2 SV=1
Q8BH57	0.55	WD repeat-containing protein 48 OS=Mus musculus GN=Wdr48 PE=1 SV=1
O55111	0.18	Desmoglein-2 OS=Mus musculus GN=Dsg2 PE=1 SV=3
A2A5R2	0.12	Brefeldin A-inhibited guanine nucleotide-exchange protein 2 OS=Mus musculus GN=Arfgef2 PE=1 SV=1
D3YYK9	0.06	Brefeldin A-inhibited guanine nucleotide-exchange protein 1 OS=Mus musculus GN=Arfgef1 PE=4 SV=1
Q3ZAQ4	0.33	Autophagy 9-like 1 protein OS=Mus musculus GN=Atg9a PE=2 SV=1
D3Z4B2	0.96	Gamma-soluble NSF attachment protein (Fragment) OS=Mus musculus GN=Napg PE=4 SV=1
Q7TMK6	0.5	Protein Hook homolog 2 OS=Mus musculus GN=Hook2 PE=1 SV=3
B2RY04	0.21	Dedicator of cytokinesis protein 5 OS=Mus musculus GN=Dock5 PE=1 SV=2
A2AIX1	0.19	Protein Sec16a OS=Mus musculus GN=Sec16a PE=4 SV=1
Q8BHC4	1.12	Dephospho-CoA kinase domain-containing protein OS=Mus musculus GN=Dcakd PE=2 SV=1
Q8CBY8	0.55	Dynactin subunit 4 OS=Mus musculus GN=Dctn4 PE=1 SV=1
Q9D0M3	0.93	Cytochrome c1, heme protein, mitochondrial OS=Mus musculus GN=Cyc1 PE=1 SV=1
Q61035	0.5	Histidine--tRNA ligase, cytoplasmic OS=Mus musculus GN=Hars PE=2 SV=2
B7ZNX6	0.19	Erbb2ip protein OS=Mus musculus GN=Erbb2ip PE=2 SV=1
P97315	2.44	Cysteine and glycine-rich protein 1 OS=Mus musculus GN=Csrp1 PE=1 SV=3
Q8C6B0	1.26	MCG20149, isoform CRA_a OS=Mus musculus GN=Mettl7a1 PE=2 SV=1
Q9CQU3	2.15	Protein RER1 OS=Mus musculus GN=Rer1 PE=1 SV=1
Q9CQA1	1.59	Trafficking protein particle complex subunit 5 OS=Mus musculus GN=Trappc5 PE=1 SV=1
Q60634	0.89	Flotillin-2 OS=Mus musculus GN=Flot2 PE=1 SV=2
E9PYD5	0.76	Transcription elongation factor A protein 1 OS=Mus musculus GN=Tcea1 PE=4 SV=1
A3KGU5	0.07	Spectrin alpha chain, non-erythrocytic 1 OS=Mus musculus GN=Sptan1 PE=4 SV=1
J3KMQ6	0.69	Protein 5730455P16Rik OS=Mus musculus GN=5730455P16Rik PE=4 SV=1
P54823	0.74	Probable ATP-dependent RNA helicase DDX6 OS=Mus musculus GN=Ddx6 PE=1 SV=1
Q8K4Q8	0.23	Collectin-12 OS=Mus musculus GN=Colec12 PE=1 SV=1
A2ACP1	0.5	Tetratricopeptide repeat protein 39A OS=Mus musculus GN=Ttc39a PE=2 SV=1
Q6ZWZ7	5.26	60S ribosomal protein L17 OS=Mus musculus GN=Rpl17 PE=2 SV=1
G3X914	0.31	Cullin 5 OS=Mus musculus GN=Cul5 PE=3 SV=1
P05132	0.78	cAMP-dependent protein kinase catalytic subunit alpha OS=Mus musculus GN=Prkaca PE=1 SV=3
P68181	0.78	cAMP-dependent protein kinase catalytic subunit beta OS=Mus musculus GN=Prkacb PE=1 SV=2
Q60790	0.37	Ras GTPase-activating protein 3 OS=Mus musculus GN=Rasa3 PE=1 SV=2
Q9JJI8	13.83	60S ribosomal protein L38 OS=Mus musculus GN=Rpl38 PE=2 SV=3
Q8R1F1	0.55	Niban-like protein 1 OS=Mus musculus GN=Fam129b PE=2 SV=2
Q9JKN1	0.61	Zinc transporter 7 OS=Mus musculus GN=Slc30a7 PE=1 SV=1
O70503	1.15	Estradiol 17-beta-dehydrogenase 12 OS=Mus musculus GN=Hsd17b12 PE=2 SV=1
Q9D2R4	2.31	Transmembrane emp24 domain-containing protein 11 OS=Mus musculus GN=Tmed11 PE=2 SV=1
Q3UWE6	0.45	MCG14935, isoform CRA_a OS=Mus musculus GN=Wdr20 PE=2 SV=1
P52480	0.5	Pyruvate kinase PKM OS=Mus musculus GN=Pkm PE=1 SV=4
Q8VCK7	2.67	Syncollin OS=Mus musculus GN=Sycn PE=2 SV=3
Q8K449	0.18	ATP-binding cassette sub-family A member 9 OS=Mus musculus GN=Abca9 PE=2 SV=2
P97370	1.55	Sodium/potassium-transporting ATPase subunit beta-3 OS=Mus musculus GN=Atp1b3 PE=1 SV=1
E9QJY0	0.44	Low affinity cationic amino acid transporter 2 OS=Mus musculus GN=Slc7a2 PE=4 SV=1
O70451	0.66	Monocarboxylate transporter 2 OS=Mus musculus GN=Slc16a7 PE=1 SV=1
Q8CGN5	0.52	Perilipin-1 OS=Mus musculus GN=Plin1 PE=1 SV=2
P70441	0.68	Na(+)/H(+) exchange regulatory cofactor NHE-RF1 OS=Mus musculus GN=Slc9a3r1 PE=1 SV=3
Q99JY9	0.88	Actin-related protein 3 OS=Mus musculus GN=Actr3 PE=1 SV=3
Q9D104	1.73	Signal recognition particle 19 kDa protein OS=Mus musculus GN=Srp19 PE=2 SV=1
Q99LC3	0.64	NADH dehydrogenase [ubiquinone] 1 alpha subcomplex subunit 10, mitochondrial OS=Mus musculus GN=Ndufa10 PE=1 SV=1
Q5SWD9	0.2	Pre-rRNA-processing protein TSR1 homolog OS=Mus musculus GN=Tsr1 PE=2 SV=1
O35075	0.82	Down syndrome critical region protein 3 homolog OS=Mus musculus GN=Dscr3 PE=2 SV=1
Q06890	0.57	Clusterin OS=Mus musculus GN=Clu PE=1 SV=1
Q99JI4	1.08	26S proteasome non-ATPase regulatory subunit 6 OS=Mus musculus GN=Psmd6 PE=1 SV=1
Q9CXY6	0.59	Interleukin enhancer-binding factor 2 OS=Mus musculus GN=Ilf2 PE=1 SV=1
Q6QI06	0.11	Rapamycin-insensitive companion of mTOR OS=Mus musculus GN=Rictor PE=1 SV=2
Q5BKQ4	0.46	Inactive pancreatic lipase-related protein 1 OS=Mus musculus GN=Pnliprp1 PE=2 SV=2
Q9JIA7	0.29	Sphingosine kinase 2 OS=Mus musculus GN=Sphk2 PE=1 SV=2
Q99JR1	0.59	Sideroflexin-1 OS=Mus musculus GN=Sfxn1 PE=1 SV=3
P53986	0.45	Monocarboxylate transporter 1 OS=Mus musculus GN=Slc16a1 PE=1 SV=1
Q9DCR2	1.47	AP-3 complex subunit sigma-1 OS=Mus musculus GN=Ap3s1 PE=1 SV=2
Q99K23	0.46	Ufm1-specific protease 2 OS=Mus musculus GN=Ufsp2 PE=1 SV=1
P63073	1.51	Eukaryotic translation initiation factor 4E OS=Mus musculus GN=Eif4e PE=1 SV=1
E9PUZ5	0.53	PRKCA-binding protein OS=Mus musculus GN=Pick1 PE=4 SV=1
Q99LF4	0.72	tRNA-splicing ligase RtcB homolog OS=Mus musculus GN=Rtcb PE=2 SV=1
Q3TMX5	2.55	Arginine-rich, mutated in early stage tumors, isoform CRA_b OS=Mus musculus GN=Manf PE=2 SV=1
P70423	0.41	Cationic amino acid transporter 3 OS=Mus musculus GN=Slc7a3 PE=2 SV=1
Q6ZWZ4	3.84	60S ribosomal protein L36 OS=Mus musculus GN=Rpl36 PE=3 SV=1
Q9CQR2	6.98	40S ribosomal protein S21 OS=Mus musculus GN=Rps21 PE=2 SV=1
P24547	0.35	Inosine-5'-monophosphate dehydrogenase 2 OS=Mus musculus GN=Impdh2 PE=1 SV=2
Q99LE6	0.45	ATP-binding cassette sub-family F member 2 OS=Mus musculus GN=Abcf2 PE=2 SV=1
P18760	1.87	Cofilin-1 OS=Mus musculus GN=Cfl1 PE=1 SV=3
P70280	1.51	Vesicle-associated membrane protein 7 OS=Mus musculus GN=Vamp7 PE=1 SV=1
D3YVU0	0.65	Ubiquitin carboxyl-terminal hydrolase 46 OS=Mus musculus GN=Usp46 PE=4 SV=1
P97449	0.2	Aminopeptidase N OS=Mus musculus GN=Anpep PE=1 SV=4
B1AUN2	0.81	MCG14442 OS=Mus musculus GN=Eif2b3 PE=4 SV=1
Q80WV3	0.5	Carbohydrate sulfotransferase 2 OS=Mus musculus GN=Chst2 PE=2 SV=3
Q5SSH7	0.06	Zinc finger ZZ-type and EF-hand domain-containing protein 1 OS=Mus musculus GN=Zzef1 PE=1 SV=2
O35295	0.99	Transcriptional activator protein Pur-beta OS=Mus musculus GN=Purb PE=1 SV=3
E9Q7A5	1.4	TraB domain-containing protein (Fragment) OS=Mus musculus GN=Trabd PE=4 SV=1
P09411	0.69	Phosphoglycerate kinase 1 OS=Mus musculus GN=Pgk1 PE=1 SV=4
Q7TPV4	0.19	Myb-binding protein 1A OS=Mus musculus GN=Mybbp1a PE=1 SV=2
O35382	0.31	Exocyst complex component 4 OS=Mus musculus GN=Exoc4 PE=1 SV=2
D3Z7R0	1.26	[3-methyl-2-oxobutanoate dehydrogenase [lipoamide]] kinase, mitochondrial (Fragment) OS=Mus musculus GN=Bckdk PE=4 SV=1
D3Z125	1.77	Tumor protein D52 (Fragment) OS=Mus musculus GN=Tpd52 PE=4 SV=1
Q9EPJ9	0.45	ADP-ribosylation factor GTPase-activating protein 1 OS=Mus musculus GN=Arfgap1 PE=1 SV=2
Q6ZPE2	0.14	Myotubularin-related protein 5 OS=Mus musculus GN=Sbf1 PE=1 SV=2
Q9QXW9	0.58	Large neutral amino acids transporter small subunit 2 OS=Mus musculus GN=Slc7a8 PE=1 SV=1
Q8R395	0.71	COMM domain-containing protein 5 OS=Mus musculus GN=Commd5 PE=2 SV=1
P14576	0.82	Signal recognition particle 54 kDa protein OS=Mus musculus GN=Srp54 PE=1 SV=2
Q80VQ0	0.56	Aldehyde dehydrogenase family 3 member B1 OS=Mus musculus GN=Aldh3b1 PE=2 SV=1
Q9R099	0.6	Transducin beta-like protein 2 OS=Mus musculus GN=Tbl2 PE=2 SV=2
Q8R3L2	0.42	Transcription factor 25 OS=Mus musculus GN=Tcf25 PE=1 SV=2
P51432	0.16	1-phosphatidylinositol 4,5-bisphosphate phosphodiesterase beta-3 OS=Mus musculus GN=Plcb3 PE=2 SV=2
Q9DCJ5	1.64	NADH dehydrogenase [ubiquinone] 1 alpha subcomplex subunit 8 OS=Mus musculus GN=Ndufa8 PE=1 SV=3
Q6ZWU9	4.15	40S ribosomal protein S27 OS=Mus musculus GN=Rps27 PE=1 SV=3
Q6ZWY3	2.71	40S ribosomal protein S27-like OS=Mus musculus GN=Rps27l PE=2 SV=3
Q9R0Q1	0.3	Synaptotagmin-like protein 4 OS=Mus musculus GN=Sytl4 PE=1 SV=1
Q9R112	0.59	Sulfide:quinone oxidoreductase, mitochondrial OS=Mus musculus GN=Sqrdl PE=1 SV=3
Q8CCP0	0.28	Nuclear export mediator factor Nemf OS=Mus musculus GN=Nemf PE=1 SV=2
P62717	2.01	60S ribosomal protein L18a OS=Mus musculus GN=Rpl18a PE=2 SV=1
Q9ERG0	0.43	LIM domain and actin-binding protein 1 OS=Mus musculus GN=Lima1 PE=1 SV=3
O35350	0.28	Calpain-1 catalytic subunit OS=Mus musculus GN=Capn1 PE=1 SV=1
Q8BH43	0.45	Wiskott-Aldrich syndrome protein family member 2 OS=Mus musculus GN=Wasf2 PE=1 SV=1
Q6A0D4	0.63	Raftlin OS=Mus musculus GN=Rftn1 PE=1 SV=4
Q80VI1	0.23	E3 ubiquitin-protein ligase TRIM56 OS=Mus musculus GN=Trim56 PE=1 SV=1
D3YVX5	0.32	E3 ubiquitin-protein ligase TRIM56 (Fragment) OS=Mus musculus GN=Trim56 PE=4 SV=1
Q09324	0.59	Beta-1,3-galactosyl-O-glycosyl-glycoprotein beta-1,6-N-acetylglucosaminyltransferase OS=Mus musculus GN=Gcnt1 PE=1 SV=2
O35874	0.35	Neutral amino acid transporter A OS=Mus musculus GN=Slc1a4 PE=1 SV=1
E9Q4M2	0.22	Hormone-sensitive lipase OS=Mus musculus GN=Lipe PE=4 SV=1
H3BJ40	0.28	Rho guanine nucleotide exchange factor 2 OS=Mus musculus GN=Arhgef2 PE=4 SV=1
O35623	1.07	BET1 homolog OS=Mus musculus GN=Bet1 PE=1 SV=1
Q5SU71	0.39	E3 ubiquitin/ISG15 ligase TRIM25 OS=Mus musculus GN=Trim25 PE=4 SV=1
Q8CBE3	0.35	WD repeat-containing protein 37 OS=Mus musculus GN=Wdr37 PE=2 SV=1
Q9D1M4	2.2	Eukaryotic translation elongation factor 1 epsilon-1 OS=Mus musculus GN=Eef1e1 PE=2 SV=1
E9QPG8	0.1	Deleted in malignant brain tumors 1 protein OS=Mus musculus GN=Dmbt1 PE=4 SV=1
J3QNW4	0.64	Trafficking protein particle complex subunit 13 OS=Mus musculus GN=Trappc13 PE=4 SV=1
Q64735	0.36	Complement component receptor 1-like protein OS=Mus musculus GN=Cr1l PE=1 SV=1
Q61093	0.36	Cytochrome b-245 heavy chain OS=Mus musculus GN=Cybb PE=2 SV=1
P63158	1.88	High mobility group protein B1 OS=Mus musculus GN=Hmgb1 PE=1 SV=2
P70452	0.63	Syntaxin-4 OS=Mus musculus GN=Stx4 PE=1 SV=1
G3UWD3	0.43	3-hydroxybutyrate dehydrogenase type 2 OS=Mus musculus GN=Bdh2 PE=4 SV=1
E9Q496	0.51	Vesicle transport protein USE1 OS=Mus musculus GN=Use1 PE=4 SV=1
Q9QYJ0	0.66	DnaJ homolog subfamily A member 2 OS=Mus musculus GN=Dnaja2 PE=1 SV=1
Q60738	0.35	Zinc transporter 1 OS=Mus musculus GN=Slc30a1 PE=1 SV=1
E9PV22	0.43	Leucine-rich repeat-containing protein 47 OS=Mus musculus GN=Lrrc47 PE=4 SV=1
Q8BHY3	0.31	Anoctamin-1 OS=Mus musculus GN=Ano1 PE=1 SV=2
D3YUM1	0.59	NADH dehydrogenase [ubiquinone] flavoprotein 1, mitochondrial OS=Mus musculus GN=Ndufv1 PE=4 SV=1
Q9CYN2	1.21	Signal peptidase complex subunit 2 OS=Mus musculus GN=Spcs2 PE=1 SV=1
P51863	0.51	V-type proton ATPase subunit d 1 OS=Mus musculus GN=Atp6v0d1 PE=1 SV=2
Q7TT50	0.09	Serine/threonine-protein kinase MRCK beta OS=Mus musculus GN=Cdc42bpb PE=1 SV=2
E0CZ22	0.14	Protein Mroh1 OS=Mus musculus GN=Mroh1 PE=4 SV=1
Q9CQ02	1.84	COMM domain-containing protein 4 OS=Mus musculus GN=Commd4 PE=2 SV=1
Q9JKJ9	0.65	24-hydroxycholesterol 7-alpha-hydroxylase OS=Mus musculus GN=Cyp39a1 PE=2 SV=1
O70172	0.54	Phosphatidylinositol 5-phosphate 4-kinase type-2 alpha OS=Mus musculus GN=Pip4k2a PE=1 SV=1
Q80XI4	0.33	Phosphatidylinositol 5-phosphate 4-kinase type-2 beta OS=Mus musculus GN=Pip4k2b PE=1 SV=1
E9PVZ8	0.09	Protein Golgb1 OS=Mus musculus GN=Golgb1 PE=4 SV=1
P61514	3.59	60S ribosomal protein L37a OS=Mus musculus GN=Rpl37a PE=2 SV=2
Q3UHG7	0.47	Protein LCHN OS=Mus musculus GN=Lchn PE=2 SV=1
O35239	0.22	Tyrosine-protein phosphatase non-receptor type 9 OS=Mus musculus GN=Ptpn9 PE=1 SV=2
Q9JK48	0.28	Endophilin-B1 OS=Mus musculus GN=Sh3glb1 PE=1 SV=1
P97742	0.3	Carnitine O-palmitoyltransferase 1, liver isoform OS=Mus musculus GN=Cpt1a PE=1 SV=4
Q80X73	0.36	Protein pelota homolog OS=Mus musculus GN=Pelo PE=2 SV=3
Q8VDD8	0.38	WAS protein family homolog 1 OS=Mus musculus GN=Wash1 PE=2 SV=1
Q01339	1.13	Beta-2-glycoprotein 1 OS=Mus musculus GN=Apoh PE=1 SV=1
P57746	1.03	V-type proton ATPase subunit D OS=Mus musculus GN=Atp6v1d PE=1 SV=1
Q8VDS8	0.42	Syntaxin-18 OS=Mus musculus GN=Stx18 PE=2 SV=2
P14115	1.66	60S ribosomal protein L27a OS=Mus musculus GN=Rpl27a PE=2 SV=5
Q8K440	0.1	ATP-binding cassette sub-family A member 8-B OS=Mus musculus GN=Abca8b PE=2 SV=2
Q8R0Y6	0.4	Cytosolic 10-formyltetrahydrofolate dehydrogenase OS=Mus musculus GN=Aldh1l1 PE=1 SV=1
Q8K009	0.3	Mitochondrial 10-formyltetrahydrofolate dehydrogenase OS=Mus musculus GN=Aldh1l2 PE=2 SV=2
Q8CAQ8	0.32	Mitochondrial inner membrane protein OS=Mus musculus GN=Immt PE=1 SV=1
Q9DBZ5	1.2	Eukaryotic translation initiation factor 3 subunit K OS=Mus musculus GN=Eif3k PE=1 SV=1
E9Q236	0.15	Protein Abcc4 OS=Mus musculus GN=Abcc4 PE=3 SV=1
E9QQ10	0.04	A-kinase anchor protein 9 OS=Mus musculus GN=Akap9 PE=4 SV=1
B1ARW4	3.27	NADH dehydrogenase [ubiquinone] iron-sulfur protein 5 (Fragment) OS=Mus musculus GN=Ndufs5 PE=4 SV=1
Q9Z1W9	0.47	STE20/SPS1-related proline-alanine-rich protein kinase OS=Mus musculus GN=Stk39 PE=1 SV=1
Q6P9R2	0.19	Serine/threonine-protein kinase OSR1 OS=Mus musculus GN=Oxsr1 PE=1 SV=1
Q7TPS5	0.23	C2 domain-containing protein 5 OS=Mus musculus GN=C2cd5 PE=1 SV=2
Q9DBH5	0.51	Vesicular integral-membrane protein VIP36 OS=Mus musculus GN=Lman2 PE=2 SV=2
P01897	0.63	H-2 class I histocompatibility antigen, L-D alpha chain OS=Mus musculus GN=H2-L PE=1 SV=2
P03991	0.38	H-2 class I histocompatibility antigen, K-W28 alpha chain OS=Mus musculus GN=H2-K1 PE=1 SV=2
Q9CZX0	0.31	Elongator complex protein 3 OS=Mus musculus GN=Elp3 PE=2 SV=1
Q99PL6	0.71	UBX domain-containing protein 6 OS=Mus musculus GN=Ubxn6 PE=1 SV=1
Q8K1M3	0.67	Protein kinase, cAMP dependent regulatory, type II alpha OS=Mus musculus GN=Prkar2a PE=2 SV=1
P62855	2.39	40S ribosomal protein S26 OS=Mus musculus GN=Rps26 PE=2 SV=3
Q9EQJ0	0.19	Two pore calcium channel protein 1 OS=Mus musculus GN=Tpcn1 PE=2 SV=1
Q8BKC5	0.24	Importin-5 OS=Mus musculus GN=Ipo5 PE=1 SV=3
Q9CPP6	3.28	NADH dehydrogenase [ubiquinone] 1 alpha subcomplex subunit 5 OS=Mus musculus GN=Ndufa5 PE=1 SV=3
Q3UMY5	0.16	Echinoderm microtubule-associated protein-like 4 OS=Mus musculus GN=Eml4 PE=1 SV=1
Q63739	2.16	Protein tyrosine phosphatase type IVA 1 OS=Mus musculus GN=Ptp4a1 PE=1 SV=1
Q8CI32	0.58	BAG family molecular chaperone regulator 5 OS=Mus musculus GN=Bag5 PE=1 SV=1
Q91VJ2	1.31	Protein kinase C delta-binding protein OS=Mus musculus GN=Prkcdbp PE=1 SV=1
P62748	1.81	Hippocalcin-like protein 1 OS=Mus musculus GN=Hpcal1 PE=2 SV=2
S4R1T7	0.64	Protein Cald1 OS=Mus musculus GN=Cald1 PE=4 SV=1
Q8K2I3	0.39	Dimethylaniline monooxygenase [N-oxide-forming] 2 OS=Mus musculus GN=Fmo2 PE=1 SV=3
A2A547	0.77	Ribosomal protein L19 OS=Mus musculus GN=Rpl19 PE=3 SV=1
F8VQ52	0.2	Adenylate cyclase type 6 OS=Mus musculus GN=Adcy6 PE=3 SV=1
Q8VHE0	0.26	Translocation protein SEC63 homolog OS=Mus musculus GN=Sec63 PE=2 SV=4
Q9CR60	0.89	Vesicle transport protein GOT1B OS=Mus musculus GN=Golt1b PE=2 SV=1
Q8BK67	0.43	Protein RCC2 OS=Mus musculus GN=Rcc2 PE=1 SV=1
Q9JHH9	0.78	Coatomer subunit zeta-2 OS=Mus musculus GN=Copz2 PE=2 SV=1
P62274	8.67	40S ribosomal protein S29 OS=Mus musculus GN=Rps29 PE=2 SV=2
O35593	0.62	26S proteasome non-ATPase regulatory subunit 14 OS=Mus musculus GN=Psmd14 PE=1 SV=2
Q9R111	0.58	Guanine deaminase OS=Mus musculus GN=Gda PE=1 SV=1
Q64133	0.4	Amine oxidase [flavin-containing] A OS=Mus musculus GN=Maoa PE=1 SV=3
Q9CXL3	0.82	Uncharacterized protein C7orf50 homolog OS=Mus musculus PE=1 SV=3
Q8K2B3	0.26	Succinate dehydrogenase [ubiquinone] flavoprotein subunit, mitochondrial OS=Mus musculus GN=Sdha PE=1 SV=1
Q99LB2	1.43	Dehydrogenase/reductase SDR family member 4 OS=Mus musculus GN=Dhrs4 PE=1 SV=3
Q3TF45	0.23	H(+)/Cl(-) exchange transporter 3 OS=Mus musculus GN=Clcn3 PE=2 SV=1
Q61418	0.08	H(+)/Cl(-) exchange transporter 4 OS=Mus musculus GN=Clcn4 PE=2 SV=2
D3Z2Z1	0.09	CAP-Gly domain-containing linker protein 1 OS=Mus musculus GN=Clip1 PE=4 SV=1
F6XC25	0.32	Coiled-coil and C2 domain-containing protein 1B (Fragment) OS=Mus musculus GN=Cc2d1b PE=4 SV=1
Q61024	0.44	Asparagine synthetase [glutamine-hydrolyzing] OS=Mus musculus GN=Asns PE=2 SV=3
Q9JJ28	0.18	Protein flightless-1 homolog OS=Mus musculus GN=Flii PE=1 SV=1
Q921V7	0.14	Choline transporter-like protein 3 OS=Mus musculus GN=Slc44a3 PE=2 SV=3
P15208	0.14	Insulin receptor OS=Mus musculus GN=Insr PE=1 SV=2
Q3KQM4	0.8	Splicing factor U2AF 65 kDa subunit OS=Mus musculus GN=U2af2 PE=2 SV=1
Q8K2D8	0.49	Acidic fibroblast growth factor intracellular-binding protein OS=Mus musculus GN=Fibp PE=2 SV=1
Q9R0C0	0.95	Biogenesis of lysosome-related organelles complex 1 subunit 6 OS=Mus musculus GN=Bloc1s6 PE=1 SV=1
Q8BVR6	0.23	RING finger and SPRY domain-containing protein 1 OS=Mus musculus GN=Rspry1 PE=2 SV=1
P19182	0.3	Interferon-related developmental regulator 1 OS=Mus musculus GN=Ifrd1 PE=2 SV=2
A2ATI9	0.25	Golgi reassembly stacking protein 2, isoform CRA_d OS=Mus musculus GN=Gorasp2 PE=4 SV=1
Q80UU9	0.76	Membrane-associated progesterone receptor component 2 OS=Mus musculus GN=Pgrmc2 PE=1 SV=2
O55022	0.58	Membrane-associated progesterone receptor component 1 OS=Mus musculus GN=Pgrmc1 PE=1 SV=4
Q8C0Z1	0.32	Protein ITFG3 OS=Mus musculus GN=Itfg3 PE=1 SV=1
Q9Z0U1	0.23	Tight junction protein ZO-2 OS=Mus musculus GN=Tjp2 PE=1 SV=2
A2ACM0	0.12	Regulatory-associated protein of mTOR OS=Mus musculus GN=Rptor PE=4 SV=1
Q8BG94	0.55	COMM domain-containing protein 7 OS=Mus musculus GN=Commd7 PE=2 SV=1
Q9CQW2	2.38	ADP-ribosylation factor-like protein 8B OS=Mus musculus GN=Arl8b PE=2 SV=1
F6QKK2	2.35	ADP-ribosylation factor-like protein 8A (Fragment) OS=Mus musculus GN=Arl8a PE=4 SV=1
Q0VF62	0.18	Bcas3 protein OS=Mus musculus GN=Bcas3 PE=2 SV=1
O35129	1.02	Prohibitin-2 OS=Mus musculus GN=Phb2 PE=1 SV=1
Q6P8X1	0.43	Sorting nexin-6 OS=Mus musculus GN=Snx6 PE=1 SV=2
F8VPK0	0.1	Protein Ttc37 OS=Mus musculus GN=Ttc37 PE=4 SV=1
P67778	0.4	Prohibitin OS=Mus musculus GN=Phb PE=1 SV=1
P62743	2.14	AP-2 complex subunit sigma OS=Mus musculus GN=Ap2s1 PE=1 SV=1
Q9CQC6	0.75	Basic leucine zipper and W2 domain-containing protein 1 OS=Mus musculus GN=Bzw1 PE=1 SV=1
Q91VK1	0.42	Basic leucine zipper and W2 domain-containing protein 2 OS=Mus musculus GN=Bzw2 PE=1 SV=1
Q9D8V7	0.84	Signal peptidase complex catalytic subunit SEC11C OS=Mus musculus GN=Sec11c PE=2 SV=3
Q9JK53	0.47	Prolargin OS=Mus musculus GN=Prelp PE=1 SV=2
Q9DC16	0.66	Endoplasmic reticulum-Golgi intermediate compartment protein 1 OS=Mus musculus GN=Ergic1 PE=1 SV=1
E9PUQ5	0.23	Golgin subfamily A member 2 OS=Mus musculus GN=Golga2 PE=4 SV=1
P13020	0.32	Gelsolin OS=Mus musculus GN=Gsn PE=1 SV=3
Q9ES56	1.25	Trafficking protein particle complex subunit 4 OS=Mus musculus GN=Trappc4 PE=1 SV=1
Q31125	0.39	Zinc transporter SLC39A7 OS=Mus musculus GN=Slc39a7 PE=1 SV=2
Q8C3J5	0.08	Dedicator of cytokinesis protein 2 OS=Mus musculus GN=Dock2 PE=1 SV=3
Q9JLQ0	0.4	CD2-associated protein OS=Mus musculus GN=Cd2ap PE=1 SV=3
Q99KH8	0.23	Serine/threonine-protein kinase 24 OS=Mus musculus GN=Stk24 PE=1 SV=1
A2AD84	0.26	Protein 2610018G03Rik OS=Mus musculus GN=2610018G03Rik PE=4 SV=1
Q9ET30	0.22	Transmembrane 9 superfamily member 3 OS=Mus musculus GN=Tm9sf3 PE=1 SV=1
P06795	0.07	Multidrug resistance protein 1B OS=Mus musculus GN=Abcb1b PE=1 SV=1
P61226	1.22	Ras-related protein Rap-2b OS=Mus musculus GN=Rap2b PE=1 SV=1
Q8BU31	1.2	Ras-related protein Rap-2c OS=Mus musculus GN=Rap2c PE=1 SV=1
P56564	0.18	Excitatory amino acid transporter 1 OS=Mus musculus GN=Slc1a3 PE=1 SV=2
P62900	2.1	60S ribosomal protein L31 OS=Mus musculus GN=Rpl31 PE=2 SV=1
Q3TDQ1	0.2	Dolichyl-diphosphooligosaccharide--protein glycosyltransferase subunit STT3B OS=Mus musculus GN=Stt3b PE=1 SV=2
B1AV66	0.57	Protein YIPF6 (Fragment) OS=Mus musculus GN=Yipf6 PE=4 SV=1
P62915	0.33	Transcription initiation factor IIB OS=Mus musculus GN=Gtf2b PE=1 SV=1
Q9D0F3	0.42	Protein ERGIC-53 OS=Mus musculus GN=Lman1 PE=2 SV=1
A2ACC6	0.11	Ral GTPase-activating protein subunit beta OS=Mus musculus GN=Ralgapb PE=4 SV=1
Q3UPH1	0.44	Protein PRRC1 OS=Mus musculus GN=Prrc1 PE=2 SV=1
Q20BD0	0.45	Heterogeneous nuclear ribonucleoprotein A/B OS=Mus musculus GN=Hnrnpab PE=2 SV=1
O70251	0.49	Elongation factor 1-beta OS=Mus musculus GN=Eef1b PE=1 SV=5
Q7TT37	0.17	Elongator complex protein 1 OS=Mus musculus GN=Ikbkap PE=2 SV=2
Q9D856	0.19	Zinc transporter ZIP5 OS=Mus musculus GN=Slc39a5 PE=1 SV=1
Q9QXB9	0.28	Developmentally-regulated GTP-binding protein 2 OS=Mus musculus GN=Drg2 PE=1 SV=1
Q91X79	0.4	Chymotrypsin-like elastase family member 1 OS=Mus musculus GN=Cela1 PE=2 SV=1
Q9Z256	0.63	P2X purinoceptor OS=Mus musculus GN=P2rx4 PE=2 SV=1
Q9QZB7	0.24	Actin-related protein 10 OS=Mus musculus GN=Actr10 PE=1 SV=2
P19253	1.68	60S ribosomal protein L13a OS=Mus musculus GN=Rpl13a PE=1 SV=4
A1L3P4	0.29	Sodium/hydrogen exchanger OS=Mus musculus GN=Slc9a6 PE=2 SV=1
Q8BKZ9	0.54	Pyruvate dehydrogenase protein X component, mitochondrial OS=Mus musculus GN=Pdhx PE=2 SV=1
Q8VE47	0.25	Ubiquitin-like modifier-activating enzyme 5 OS=Mus musculus GN=Uba5 PE=2 SV=2
P01831	1.05	Thy-1 membrane glycoprotein OS=Mus musculus GN=Thy1 PE=1 SV=1
P10404	0.33	MLV-related proviral Env polyprotein OS=Mus musculus PE=1 SV=3
Q9R0P5	1.01	Destrin OS=Mus musculus GN=Dstn PE=1 SV=3
Q6A028	0.34	Switch-associated protein 70 OS=Mus musculus GN=Swap70 PE=1 SV=2
E9Q8I9	0.05	Protein furry homolog OS=Mus musculus GN=Fry PE=1 SV=1
F8VQ05	0.02	Protein Fryl OS=Mus musculus GN=Fryl PE=4 SV=1
Q8BMJ3	1.7	Eukaryotic translation initiation factor 1A, X-chromosomal OS=Mus musculus GN=Eif1ax PE=2 SV=3
Q60872	1.2	Eukaryotic translation initiation factor 1A OS=Mus musculus GN=Eif1a PE=2 SV=3
P27546	0.19	Microtubule-associated protein 4 OS=Mus musculus GN=Map4 PE=1 SV=3
Q9WU03	0.78	Kunitz-type protease inhibitor 2 OS=Mus musculus GN=Spint2 PE=2 SV=1
D3YUY3	0.27	Phosphatidylinositol 4-phosphate 5-kinase type-1 alpha OS=Mus musculus GN=Pip5k1a PE=4 SV=1
F8WHW6	0.14	Phosphatidylinositol 4-phosphate 5-kinase type-1 gamma OS=Mus musculus GN=Pip5k1c PE=4 SV=1
Q8R3H7	0.38	Heparan sulfate 2-O-sulfotransferase 1 OS=Mus musculus GN=Hs2st1 PE=1 SV=2
Q99J27	0.32	Acetyl-coenzyme A transporter 1 OS=Mus musculus GN=Slc33a1 PE=1 SV=1
G3UWN5	0.28	Apolipoprotein E (Fragment) OS=Mus musculus GN=Apoe PE=3 SV=1
Q9CQA3	0.51	Succinate dehydrogenase [ubiquinone] iron-sulfur subunit, mitochondrial OS=Mus musculus GN=Sdhb PE=1 SV=1
Q99MQ4	0.6	Asporin OS=Mus musculus GN=Aspn PE=1 SV=1
Q8BSN6	0.82	Vesicle-associated membrane protein 4 OS=Mus musculus GN=Vamp4 PE=2 SV=1
Q9CPU4	0.47	Microsomal glutathione S-transferase 3 OS=Mus musculus GN=Mgst3 PE=1 SV=1
P70419	0.15	Polypeptide N-acetylgalactosaminyltransferase 3 OS=Mus musculus GN=Galnt3 PE=2 SV=3
Q9CQB5	1.89	CDGSH iron-sulfur domain-containing protein 2 OS=Mus musculus GN=Cisd2 PE=1 SV=1
B2KF50	0.11	Protein Uhrf1bp1 OS=Mus musculus GN=Uhrf1bp1 PE=4 SV=1
O09117	0.77	Synaptophysin-like protein 1 OS=Mus musculus GN=Sypl1 PE=1 SV=2
D6RFU9	3.12	Synaptophysin-like protein 1 OS=Mus musculus GN=Sypl PE=4 SV=1
D3YYD5	3.09	Vacuolar protein sorting-associated protein 29 (Fragment) OS=Mus musculus GN=Vps29 PE=4 SV=1
Q99L04	0.47	Dehydrogenase/reductase SDR family member 1 OS=Mus musculus GN=Dhrs1 PE=2 SV=1
Q91WD5	0.56	NADH dehydrogenase [ubiquinone] iron-sulfur protein 2, mitochondrial OS=Mus musculus GN=Ndufs2 PE=1 SV=1
Q8BWZ3	0.13	N-alpha-acetyltransferase 25, NatB auxiliary subunit OS=Mus musculus GN=Naa25 PE=2 SV=1
H3BK65	0.14	Epidermal growth factor receptor substrate 15 OS=Mus musculus GN=Eps15 PE=4 SV=1
Q6DFW5	0.16	ATPase, Class VI, type 11B OS=Mus musculus GN=Atp11b PE=2 SV=1
Q3UQN2	0.3	FCH domain only protein 2 OS=Mus musculus GN=Fcho2 PE=1 SV=1
Q9CXR1	0.54	Dehydrogenase/reductase SDR family member 7 OS=Mus musculus GN=Dhrs7 PE=2 SV=2
Q99P58	0.96	Ras-related protein Rab-27B OS=Mus musculus GN=Rab27b PE=1 SV=3
Q9ERI2	0.48	Ras-related protein Rab-27A OS=Mus musculus GN=Rab27a PE=1 SV=1
Q9CQX2	0.83	Cytochrome b5 type B OS=Mus musculus GN=Cyb5b PE=1 SV=1
B1AWE0	0.53	Clathrin light chain A OS=Mus musculus GN=Clta PE=4 SV=1
E9Q6L0	0.06	CLIP-associating protein 1 OS=Mus musculus GN=Clasp1 PE=4 SV=1
Q8BU14	0.44	Translocation protein SEC62 OS=Mus musculus GN=Sec62 PE=1 SV=1
P46467	0.31	Vacuolar protein sorting-associated protein 4B OS=Mus musculus GN=Vps4b PE=1 SV=2
Q8VEJ9	0.15	Vacuolar protein sorting-associated protein 4A OS=Mus musculus GN=Vps4a PE=1 SV=1
Q3TWI9	0.11	Transmembrane protein 63B OS=Mus musculus GN=Tmem63b PE=1 SV=1
Q9JME7	1.25	Trafficking protein particle complex subunit 2-like protein OS=Mus musculus GN=Trappc2l PE=2 SV=1
Q8K124	0.36	Pleckstrin homology domain-containing family O member 2 OS=Mus musculus GN=Plekho2 PE=1 SV=1
Q8CHX7	0.27	Raftlin-2 OS=Mus musculus GN=Rftn2 PE=2 SV=3
Q9D8T4	0.33	Golgi apparatus membrane protein TVP23 homolog B OS=Mus musculus GN=Tvp23b PE=1 SV=1
P41105	1.3	60S ribosomal protein L28 OS=Mus musculus GN=Rpl28 PE=1 SV=2
Q9JMG1	1.23	Endothelial differentiation-related factor 1 OS=Mus musculus GN=Edf1 PE=1 SV=1
S4R1L5	0.04	Baculoviral IAP repeat-containing protein 6 OS=Mus musculus GN=Birc6 PE=4 SV=1
Q6ZWV7	2.07	60S ribosomal protein L35 OS=Mus musculus GN=Rpl35 PE=2 SV=1
D3YZ05	0.91	Translation initiation factor eIF-2B subunit alpha (Fragment) OS=Mus musculus GN=Eif2b1 PE=3 SV=1
D3Z030	0.15	Leucine-rich repeat-containing protein 16A OS=Mus musculus GN=Lrrc16a PE=4 SV=2
Q3U487	0.32	E3 ubiquitin-protein ligase HECTD3 OS=Mus musculus GN=Hectd3 PE=1 SV=2
Q6P5B0	0.12	RRP12-like protein OS=Mus musculus GN=Rrp12 PE=1 SV=1
Q9CQS8	1.62	Protein transport protein Sec61 subunit beta OS=Mus musculus GN=Sec61b PE=1 SV=3
Q91V04	0.86	Translocating chain-associated membrane protein 1 OS=Mus musculus GN=Tram1 PE=1 SV=3
Q9DAM7	2.06	UPF0444 transmembrane protein C12orf23 homolog OS=Mus musculus PE=2 SV=1
Q3TIV5	0.32	Zinc finger CCCH domain-containing protein 15 OS=Mus musculus GN=Zc3h15 PE=1 SV=2
Q6P5B5	0.2	Fragile X mental retardation syndrome-related protein 2 OS=Mus musculus GN=Fxr2 PE=2 SV=1
Q61584	0.09	Fragile X mental retardation syndrome-related protein 1 OS=Mus musculus GN=Fxr1 PE=1 SV=2
S4R1E5	1.04	Glutathione peroxidase OS=Mus musculus GN=Gpx4 PE=3 SV=1
Q8VDZ4	0.24	Palmitoyltransferase ZDHHC5 OS=Mus musculus GN=Zdhhc5 PE=1 SV=1
Q8C3X8	0.09	Lipase maturation factor 2 OS=Mus musculus GN=Lmf2 PE=2 SV=1
Q7TNC4	0.43	Putative RNA-binding protein Luc7-like 2 OS=Mus musculus GN=Luc7l2 PE=1 SV=1
D3Z765	0.63	Putative RNA-binding protein Luc7-like 1 (Fragment) OS=Mus musculus GN=Luc7l PE=4 SV=1
Q5SQB0	0.57	Nucleophosmin OS=Mus musculus GN=Npm1 PE=4 SV=1
Q8BWS5	0.23	G protein-regulated inducer of neurite outgrowth 3 OS=Mus musculus GN=Gprin3 PE=1 SV=1
Q3TMN1	0.3	Methionine aminopeptidase 2 OS=Mus musculus GN=Metap2 PE=2 SV=1
Q9QYI3	0.34	DnaJ homolog subfamily C member 7 OS=Mus musculus GN=Dnajc7 PE=1 SV=2
O70404	3.05	Vesicle-associated membrane protein 8 OS=Mus musculus GN=Vamp8 PE=1 SV=1
P62317	1.6	Small nuclear ribonucleoprotein Sm D2 OS=Mus musculus GN=Snrpd2 PE=2 SV=1
Q8R0X7	0.52	Sphingosine-1-phosphate lyase 1 OS=Mus musculus GN=Sgpl1 PE=2 SV=1
G3UWE1	0.78	MCG11048, isoform CRA_c OS=Mus musculus GN=Tecr PE=4 SV=1
Q9ERZ3	0.35	Muscarinic acetylcholine receptor M3 OS=Mus musculus GN=Chrm3 PE=2 SV=1
Q9QUJ7	0.18	Long-chain-fatty-acid--CoA ligase 4 OS=Mus musculus GN=Acsl4 PE=2 SV=2
D3Z118	0.37	Islet cell autoantigen 1 OS=Mus musculus GN=Ica1 PE=4 SV=1
Q9EQC5	0.16	N-terminal kinase-like protein OS=Mus musculus GN=Scyl1 PE=1 SV=1
O54950	0.43	5'-AMP-activated protein kinase subunit gamma-1 OS=Mus musculus GN=Prkag1 PE=1 SV=2
Q9CPS8	1.25	Small membrane A-kinase anchor protein OS=Mus musculus PE=2 SV=1
D3Z5N5	0.06	1-phosphatidylinositol 3-phosphate 5-kinase OS=Mus musculus GN=Pikfyve PE=4 SV=2
Q99K30	0.13	Epidermal growth factor receptor kinase substrate 8-like protein 2 OS=Mus musculus GN=Eps8l2 PE=1 SV=1
Q91YP3	0.21	Putative deoxyribose-phosphate aldolase OS=Mus musculus GN=Dera PE=2 SV=1
Q9WV32	0.49	Actin-related protein 2/3 complex subunit 1B OS=Mus musculus GN=Arpc1b PE=2 SV=4
A3KGR9	0.42	Minor histocompatibility antigen H13 (Fragment) OS=Mus musculus GN=H13 PE=4 SV=1
H7BWZ3	1.29	Actin-related protein 2/3 complex subunit 3 OS=Mus musculus GN=Arpc3 PE=4 SV=1
Q8CD26	0.46	Solute carrier family 35 member E1 OS=Mus musculus GN=Slc35e1 PE=2 SV=2
Q78ZA7	0.37	Nucleosome assembly protein 1-like 4 OS=Mus musculus GN=Nap1l4 PE=1 SV=1
E9PW66	0.23	Nucleosome assembly protein 1-like 1 OS=Mus musculus GN=Nap1l1 PE=3 SV=1
Q8BFU2	1.52	Histone H2A type 3 OS=Mus musculus GN=Hist3h2a PE=1 SV=3
P27661	0.91	Histone H2AX OS=Mus musculus GN=H2afx PE=1 SV=2
E0CXC7	0.35	SID1 transmembrane family member 2 (Fragment) OS=Mus musculus GN=Sidt2 PE=4 SV=1
O55026	0.36	Ectonucleoside triphosphate diphosphohydrolase 2 OS=Mus musculus GN=Entpd2 PE=1 SV=2
P41588	0.22	Vasoactive intestinal polypeptide receptor 2 OS=Mus musculus GN=Vipr2 PE=1 SV=1
Q9D1J3	0.76	SAP domain-containing ribonucleoprotein OS=Mus musculus GN=Sarnp PE=2 SV=3
P12815	0.83	Programmed cell death protein 6 OS=Mus musculus GN=Pdcd6 PE=1 SV=2
Q6W4W7	0.14	DIA3 OS=Mus musculus GN=Diap2 PE=2 SV=1
Q61739	0.12	Integrin alpha-6 OS=Mus musculus GN=Itga6 PE=1 SV=3
Q61165	0.25	Sodium/hydrogen exchanger 1 OS=Mus musculus GN=Slc9a1 PE=1 SV=1
Q8K2Q0	0.82	COMM domain-containing protein 9 OS=Mus musculus GN=Commd9 PE=2 SV=3
Q91WS0	1.89	CDGSH iron-sulfur domain-containing protein 1 OS=Mus musculus GN=Cisd1 PE=1 SV=1
Q8K212	0.21	Phosphofurin acidic cluster sorting protein 1 OS=Mus musculus GN=Pacs1 PE=2 SV=2
Q921K2	0.23	Poly (ADP-ribose) polymerase family, member 1 OS=Mus musculus GN=Parp1 PE=2 SV=1
Q99LM2	0.26	CDK5 regulatory subunit-associated protein 3 OS=Mus musculus GN=Cdk5rap3 PE=2 SV=1
Q6KAR6	0.26	Exocyst complex component 3 OS=Mus musculus GN=Exoc3 PE=1 SV=2
Q791V5	0.63	Mitochondrial carrier homolog 2 OS=Mus musculus GN=Mtch2 PE=1 SV=1
P16045	1.36	Galectin-1 OS=Mus musculus GN=Lgals1 PE=1 SV=3
E0CYI9	0.12	GRIP and coiled-coil domain-containing protein 2 OS=Mus musculus GN=Gcc2 PE=4 SV=1
H7BXB1	0.54	Casein kinase I isoform alpha OS=Mus musculus GN=Csnk1a1 PE=4 SV=1
Q6PHZ2	0.27	Calcium/calmodulin-dependent protein kinase type II subunit delta OS=Mus musculus GN=Camk2d PE=1 SV=1
D3YYY8	0.11	Protein Arhgef26 OS=Mus musculus GN=Arhgef26 PE=4 SV=1
Q9CPS7	0.27	RNA-binding protein PNO1 OS=Mus musculus GN=Pno1 PE=2 SV=1
Q9D771	0.28	Transmembrane protein 206 OS=Mus musculus GN=Tmem206 PE=1 SV=1
P28571	0.24	Sodium- and chloride-dependent glycine transporter 1 OS=Mus musculus GN=Slc6a9 PE=2 SV=3
D3Z0L4	0.34	Coiled-coil-helix-coiled-coil-helix domain-containing protein 3, mitochondrial (Fragment) OS=Mus musculus GN=Chchd3 PE=4 SV=1
A2AG68	0.04	Copper-transporting ATPase 1 OS=Mus musculus GN=Atp7a PE=3 SV=1
A2A7S8	0.1	Uncharacterized protein KIAA1522 OS=Mus musculus GN=Kiaa1522 PE=1 SV=1
Q9CY50	0.52	Translocon-associated protein subunit alpha OS=Mus musculus GN=Ssr1 PE=1 SV=1
Q9CR51	1.56	V-type proton ATPase subunit G 1 OS=Mus musculus GN=Atp6v1g1 PE=2 SV=3
G3X9H7	0.18	Metastasis suppressor 1, isoform CRA_e OS=Mus musculus GN=Mtss1 PE=4 SV=1
Q8CIB5	0.24	Fermitin family homolog 2 OS=Mus musculus GN=Fermt2 PE=1 SV=1
O89053	0.3	Coronin-1A OS=Mus musculus GN=Coro1a PE=1 SV=5
Q5NCB5	0.51	Immunity-related GTPase family M protein 1 (Fragment) OS=Mus musculus GN=Irgm1 PE=4 SV=1
Q60865	0.19	Caprin-1 OS=Mus musculus GN=Caprin1 PE=1 SV=2
J3QNE8	0.12	Putative sodium-coupled neutral amino acid transporter 10 OS=Mus musculus GN=Slc38a10 PE=4 SV=1
Q9CR67	0.42	Transmembrane protein 33 OS=Mus musculus GN=Tmem33 PE=2 SV=1
P62320	1.54	Small nuclear ribonucleoprotein Sm D3 OS=Mus musculus GN=Snrpd3 PE=1 SV=1
Q2TBE6	0.28	Phosphatidylinositol 4-kinase type 2-alpha OS=Mus musculus GN=Pi4k2a PE=1 SV=1
B2RXQ2	0.1	Ppfia1 protein OS=Mus musculus GN=Ppfia1 PE=2 SV=1
P50247	0.23	Adenosylhomocysteinase OS=Mus musculus GN=Ahcy PE=1 SV=3
A2ABZ2	0.3	Pyrroline-5-carboxylate reductase 1, mitochondrial (Fragment) OS=Mus musculus GN=Pycr1 PE=4 SV=1
Q8C863	0.27	E3 ubiquitin-protein ligase Itchy OS=Mus musculus GN=Itch PE=1 SV=2
B1AYL1	0.11	Protein Scn7a OS=Mus musculus GN=Scn7a PE=1 SV=1
Q9DBG5	0.33	Perilipin-3 OS=Mus musculus GN=Plin3 PE=1 SV=1
P55302	0.27	Alpha-2-macroglobulin receptor-associated protein OS=Mus musculus GN=Lrpap1 PE=1 SV=1
Q61187	0.58	Tumor susceptibility gene 101 protein OS=Mus musculus GN=Tsg101 PE=1 SV=2
Q91VB8	1.36	Alpha globin 1 OS=Mus musculus GN=haemaglobin alpha 2 PE=2 SV=1
Q5KU39	0.11	Vacuolar protein sorting-associated protein 41 homolog OS=Mus musculus GN=Vps41 PE=2 SV=1
P35486	0.36	Pyruvate dehydrogenase E1 component subunit alpha, somatic form, mitochondrial OS=Mus musculus GN=Pdha1 PE=1 SV=1
P49817	2.06	Caveolin-1 OS=Mus musculus GN=Cav1 PE=1 SV=1
E9Q4Z2	0.06	Protein Acacb OS=Mus musculus GN=Acacb PE=4 SV=1
P97855	0.21	Ras GTPase-activating protein-binding protein 1 OS=Mus musculus GN=G3bp1 PE=1 SV=1
Q9CRA5	0.48	Golgi phosphoprotein 3 OS=Mus musculus GN=Golph3 PE=1 SV=1
Q8BPM0	0.12	Disheveled-associated activator of morphogenesis 1 OS=Mus musculus GN=Daam1 PE=1 SV=4
E0CXM9	0.56	Zinc finger protein-like 1 (Fragment) OS=Mus musculus GN=Zfpl1 PE=4 SV=1
P12023	0.12	Amyloid beta A4 protein OS=Mus musculus GN=App PE=1 SV=3
Q9ER67	0.17	Maged2 protein OS=Mus musculus GN=Maged2 PE=2 SV=1
Q99J47	0.33	Dehydrogenase/reductase SDR family member 7B OS=Mus musculus GN=Dhrs7b PE=2 SV=1
A2AE27	0.24	AMP deaminase 2 OS=Mus musculus GN=Ampd2 PE=4 SV=1
H3BJQ7	0.78	Peroxiredoxin-5, mitochondrial OS=Mus musculus GN=Prdx5 PE=4 SV=1
Q8BJA2	0.2	Solute carrier family 41 member 1 OS=Mus musculus GN=Slc41a1 PE=2 SV=1
Q9QYB1	0.26	Chloride intracellular channel protein 4 OS=Mus musculus GN=Clic4 PE=1 SV=3
Q9CQ69	2.71	Cytochrome b-c1 complex subunit 8 OS=Mus musculus GN=Uqcrq PE=1 SV=3
Q6PAR0	0.15	Kelch domain-containing protein 10 OS=Mus musculus GN=Klhdc10 PE=1 SV=1
O35153	0.68	BET1-like protein OS=Mus musculus GN=Bet1l PE=3 SV=1
O35682	0.2	Myeloid-associated differentiation marker OS=Mus musculus GN=Myadm PE=2 SV=2
Q5EG47	0.23	5'-AMP-activated protein kinase catalytic subunit alpha-1 OS=Mus musculus GN=Prkaa1 PE=1 SV=2
Q8R015	0.59	Biogenesis of lysosome-related organelles complex 1 subunit 5 OS=Mus musculus GN=Bloc1s5 PE=1 SV=1
D3YTS1	0.61	Sec11-like 1 (S. cerevisiae), isoform CRA_d OS=Mus musculus GN=Sec11a PE=4 SV=1
Q91V35	0.25	Receptor-type tyrosine-protein phosphatase OS=Mus musculus GN=Ptpra PE=2 SV=1
A2AU62	0.52	RNA-binding protein Raly (Fragment) OS=Mus musculus GN=Raly PE=4 SV=1
Q6NZR5	0.1	Protein Skiv2l OS=Mus musculus GN=Skiv2l PE=2 SV=1
D3Z0B9	0.13	Aldehyde dehydrogenase family 16 member A1 OS=Mus musculus GN=Aldh16a1 PE=4 SV=1
Q6NVE8	0.1	WD repeat-containing protein 44 OS=Mus musculus GN=Wdr44 PE=1 SV=1
Q05421	0.19	Cytochrome P450 2E1 OS=Mus musculus GN=Cyp2e1 PE=2 SV=1
P97384	0.28	Annexin A11 OS=Mus musculus GN=Anxa11 PE=1 SV=2
A2APV2	0.12	Formin-like protein 2 OS=Mus musculus GN=Fmnl2 PE=2 SV=2
Q9D6J6	0.44	NADH dehydrogenase [ubiquinone] flavoprotein 2, mitochondrial OS=Mus musculus GN=Ndufv2 PE=1 SV=2
P19096	0.06	Fatty acid synthase OS=Mus musculus GN=Fasn PE=1 SV=2
Q9CZG3	0.6	COMM domain-containing protein 8 OS=Mus musculus GN=Commd8 PE=2 SV=1
Q9D883	0.6	Splicing factor U2AF 35 kDa subunit OS=Mus musculus GN=U2af1 PE=1 SV=4
H7BXC3	1.07	Triosephosphate isomerase OS=Mus musculus GN=Tpi1 PE=3 SV=1
Q91UZ1	0.13	Phospholipase C beta 4 OS=Mus musculus GN=Plcb4 PE=2 SV=1
A2AT93	0.25	Protein Plcb4 (Fragment) OS=Mus musculus GN=Plcb4 PE=4 SV=1
Q8K2C9	0.36	Very-long-chain (3R)-3-hydroxyacyl-[acyl-carrier protein] dehydratase 3 OS=Mus musculus GN=ptplad1 PE=1 SV=2
D3YXS7	0.25	Protein Fam98c (Fragment) OS=Mus musculus GN=Fam98c PE=4 SV=1
G3X8Y3	0.26	N-alpha-acetyltransferase 15, NatA auxiliary subunit OS=Mus musculus GN=Naa15 PE=4 SV=1
Q9DBB4	0.07	N-alpha-acetyltransferase 16, NatA auxiliary subunit OS=Mus musculus GN=Naa16 PE=2 SV=1
Q9Z1B3	0.1	1-phosphatidylinositol 4,5-bisphosphate phosphodiesterase beta-1 OS=Mus musculus GN=Plcb1 PE=2 SV=2
Q8VE88	0.2	Protein FAM114A2 OS=Mus musculus GN=Fam114a2 PE=2 SV=2
Q3UVL4	0.12	Vacuolar protein sorting-associated protein 51 homolog OS=Mus musculus GN=Vps51 PE=2 SV=2
S4R219	0.28	DENN domain-containing protein 2D OS=Mus musculus GN=Dennd2d PE=4 SV=1
Q8C754	0.13	Vacuolar protein sorting-associated protein 52 homolog OS=Mus musculus GN=Vps52 PE=2 SV=1
Q9WTQ5	0.1	A-kinase anchor protein 12 OS=Mus musculus GN=Akap12 PE=1 SV=1
Q8R050	0.21	Eukaryotic peptide chain release factor GTP-binding subunit ERF3A OS=Mus musculus GN=Gspt1 PE=1 SV=2
O55013	1.24	Trafficking protein particle complex subunit 3 OS=Mus musculus GN=Trappc3 PE=1 SV=1
D3Z3V1	0.3	Solute carrier family 12 member 8 OS=Mus musculus GN=Slc12a8 PE=4 SV=1
P0C0A3	0.33	Charged multivesicular body protein 6 OS=Mus musculus GN=Chmp6 PE=2 SV=2
G5E8N5	0.52	L-lactate dehydrogenase OS=Mus musculus GN=Ldha PE=3 SV=1
Q8JZY2	0.55	COMM domain-containing protein 10 OS=Mus musculus GN=Commd10 PE=2 SV=1
Q6PAM1	0.17	Alpha-taxilin OS=Mus musculus GN=Txlna PE=2 SV=1
Q9CPW4	0.49	Actin-related protein 2/3 complex subunit 5 OS=Mus musculus GN=Arpc5 PE=2 SV=3
Q9CQC7	0.91	NADH dehydrogenase [ubiquinone] 1 beta subcomplex subunit 4 OS=Mus musculus GN=Ndufb4 PE=1 SV=3
Q3T9A3	0.13	Serine/threonine-protein kinase MARK2 OS=Mus musculus GN=Mark2 PE=2 SV=1
Q03141	0.08	MAP/microtubule affinity-regulating kinase 3 OS=Mus musculus GN=Mark3 PE=1 SV=2
A3KGQ6	0.46	Actin-related protein 2/3 complex subunit 5 OS=Mus musculus GN=Arpc5l PE=3 SV=1
D3YZ62	0.05	Unconventional myosin-Va OS=Mus musculus GN=Myo5a PE=4 SV=1
E9Q1F5	0.07	Protein Myo5c OS=Mus musculus GN=Myo5c PE=4 SV=1
D3Z3F8	0.11	Spartin OS=Mus musculus GN=Spg20 PE=4 SV=1
K3W4R3	0.29	Dysbindin OS=Mus musculus GN=Dtnbp1 PE=4 SV=1
D3YWJ5	0.57	Tumor necrosis factor alpha-induced protein 8 OS=Mus musculus GN=Tnfaip8 PE=4 SV=1
D3Z0S6	0.44	U1 small nuclear ribonucleoprotein A (Fragment) OS=Mus musculus GN=Snrpa PE=4 SV=1
A2CES4	0.51	U2 small nuclear ribonucleoprotein B'' (Fragment) OS=Mus musculus GN=Snrpb2 PE=4 SV=1
Q9D051	0.53	Pyruvate dehydrogenase E1 component subunit beta, mitochondrial OS=Mus musculus GN=Pdhb PE=1 SV=1
P84228	1.34	Histone H3.2 OS=Mus musculus GN=Hist1h3b PE=1 SV=2
Q3TCH7	0.17	Cullin-4A OS=Mus musculus GN=Cul4a PE=1 SV=1
Q80UM7	0.16	Mannosyl-oligosaccharide glucosidase OS=Mus musculus GN=Mogs PE=2 SV=1
P62315	2.39	Small nuclear ribonucleoprotein Sm D1 OS=Mus musculus GN=Snrpd1 PE=2 SV=1
Q8R307	0.06	Vacuolar protein sorting-associated protein 18 homolog OS=Mus musculus GN=Vps18 PE=1 SV=2
E9QN52	0.24	Leucine-rich repeat flightless-interacting protein 2 OS=Mus musculus GN=Lrrfip2 PE=4 SV=1
Q3UZ39	0.14	Leucine-rich repeat flightless-interacting protein 1 OS=Mus musculus GN=Lrrfip1 PE=1 SV=2
Q8VD65	0.07	Phosphoinositide 3-kinase regulatory subunit 4 OS=Mus musculus GN=Pik3r4 PE=1 SV=3
Q8BXC6	0.54	COMM domain-containing protein 2 OS=Mus musculus GN=Commd2 PE=1 SV=1
Q8R2Q8	0.67	Bone marrow stromal antigen 2 OS=Mus musculus GN=Bst2 PE=1 SV=1
Q9ERU9	0.03	E3 SUMO-protein ligase RanBP2 OS=Mus musculus GN=Ranbp2 PE=1 SV=2
P49586	0.38	Choline-phosphate cytidylyltransferase A OS=Mus musculus GN=Pcyt1a PE=1 SV=1
P97376	0.25	Protein FRG1 OS=Mus musculus GN=Frg1 PE=1 SV=2
Q3TWL2	0.38	Type 1 phosphatidylinositol 4,5-bisphosphate 4-phosphatase OS=Mus musculus GN=Tmem55b PE=1 SV=1
Q91WF7	0.18	Polyphosphoinositide phosphatase OS=Mus musculus GN=Fig4 PE=1 SV=1
P99028	1.45	Cytochrome b-c1 complex subunit 6, mitochondrial OS=Mus musculus GN=Uqcrh PE=1 SV=2
G5E883	0.45	Small nuclear ribonucleoprotein polypeptide A', isoform CRA_a OS=Mus musculus GN=Snrpa1 PE=4 SV=1
Q9WTX5	0.69	S-phase kinase-associated protein 1 OS=Mus musculus GN=Skp1 PE=1 SV=3
D3YZJ1	0.27	Sequestosome-1 OS=Mus musculus GN=Sqstm1 PE=4 SV=1
Q9D024	0.27	Coiled-coil domain-containing protein 47 OS=Mus musculus GN=Ccdc47 PE=2 SV=2
D3YYS6	0.31	Monoglyceride lipase OS=Mus musculus GN=Mgll PE=4 SV=1
Q9DB25	0.31	Dolichyl-phosphate beta-glucosyltransferase OS=Mus musculus GN=Alg5 PE=2 SV=1
E9Q804	0.06	Ankyrin repeat domain-containing protein 17 OS=Mus musculus GN=Ankrd17 PE=4 SV=2
Q08642	0.19	Protein-arginine deiminase type-2 OS=Mus musculus GN=Padi2 PE=1 SV=2
I6L974	0.17	TBC1 domain family member 17 OS=Mus musculus GN=Tbc1d17 PE=2 SV=1
Q924Z4	0.16	Ceramide synthase 2 OS=Mus musculus GN=Cers2 PE=1 SV=1
Q91VH2	0.16	Sorting nexin-9 OS=Mus musculus GN=Snx9 PE=1 SV=1
Q7TMC8	0.06	L-fucose kinase OS=Mus musculus GN=Fuk PE=2 SV=1
D3Z5I5	0.31	Epidermal growth factor receptor kinase substrate 8 (Fragment) OS=Mus musculus GN=Eps8 PE=4 SV=1
Q8BW75	0.12	Amine oxidase [flavin-containing] B OS=Mus musculus GN=Maob PE=1 SV=4
O35841	0.13	Apoptosis inhibitor 5 OS=Mus musculus GN=Api5 PE=1 SV=2
A3KGS3	0.05	Ral GTPase-activating protein subunit alpha-2 OS=Mus musculus GN=Ralgapa2 PE=1 SV=2
Q6NSQ7	0.2	Protein LTV1 homolog OS=Mus musculus GN=Ltv1 PE=2 SV=2
E9Q8V6	0.03	Protein Dennd4a OS=Mus musculus GN=Dennd4a PE=4 SV=1
A2AEX6	0.2	Four and a half LIM domains protein 1 OS=Mus musculus GN=Fhl1 PE=4 SV=1
Q9D4H1	0.07	Exocyst complex component 2 OS=Mus musculus GN=Exoc2 PE=1 SV=1
G3UWG1	0.73	MCG115977 OS=Mus musculus GN=Gm10108 PE=3 SV=1
Q9JJY3	0.15	Sphingomyelin phosphodiesterase 3 OS=Mus musculus GN=Smpd3 PE=1 SV=1
G3UWV4	0.19	Serine/threonine-protein kinase BRSK2 OS=Mus musculus GN=Brsk2 PE=4 SV=1
E9QP62	0.24	LIM and senescent cell antigen-like-containing domain protein 1 OS=Mus musculus GN=Lims1 PE=4 SV=1
P58021	0.19	Transmembrane 9 superfamily member 2 OS=Mus musculus GN=Tm9sf2 PE=2 SV=1
P52503	1.68	NADH dehydrogenase [ubiquinone] iron-sulfur protein 6, mitochondrial OS=Mus musculus GN=Ndufs6 PE=1 SV=2
Q91VE0	0.2	Long-chain fatty acid transport protein 4 OS=Mus musculus GN=Slc27a4 PE=1 SV=1
Q60714	0.26	Long-chain fatty acid transport protein 1 OS=Mus musculus GN=Slc27a1 PE=1 SV=1
Q9CYL5	0.46	Golgi-associated plant pathogenesis-related protein 1 OS=Mus musculus GN=Glipr2 PE=2 SV=3
Q9DCD0	0.21	6-phosphogluconate dehydrogenase, decarboxylating OS=Mus musculus GN=Pgd PE=2 SV=3
A2BIN1	0.6	Major urinary protein 8 OS=Mus musculus GN=Mup10 PE=2 SV=1
A2AKN9	0.61	Major urinary protein 2 OS=Mus musculus GN=Mup4 PE=3 SV=1
O09118	0.16	Netrin-1 OS=Mus musculus GN=Ntn1 PE=1 SV=3
G3UYV7	1.62	40S ribosomal protein S28 (Fragment) OS=Mus musculus GN=Rps28 PE=4 SV=1
D3YY42	0.44	Protein YIF1B OS=Mus musculus GN=Yif1b PE=4 SV=1
P97858	0.32	Solute carrier family 35 member B1 OS=Mus musculus GN=Slc35b1 PE=2 SV=1
Q8BVQ0	0.38	WD repeat-containing protein 61 OS=Mus musculus GN=Wdr61 PE=2 SV=1
Q9EQQ2	0.27	Protein YIPF5 OS=Mus musculus GN=Yipf5 PE=2 SV=1
Q6IRU5	0.93	Clathrin light chain B OS=Mus musculus GN=Cltb PE=2 SV=1
E9Q6G4	0.07	ATP-binding cassette sub-family A member 7 OS=Mus musculus GN=Abca7 PE=3 SV=1
P28230	0.51	Gap junction beta-1 protein OS=Mus musculus GN=Gjb1 PE=1 SV=3
E9PXM6	0.18	Equilibrative nucleoside transporter 1 OS=Mus musculus GN=Slc29a1 PE=4 SV=1
P35282	0.31	Ras-related protein Rab-21 OS=Mus musculus GN=Rab21 PE=1 SV=4
A2A9M5	0.04	Dedicator of cytokinesis protein 7 OS=Mus musculus GN=Dock7 PE=4 SV=1
P60122	0.22	RuvB-like 1 OS=Mus musculus GN=Ruvbl1 PE=1 SV=1
O88673	0.13	Diacylglycerol kinase alpha OS=Mus musculus GN=Dgka PE=2 SV=2
Q9CQZ5	1.91	NADH dehydrogenase [ubiquinone] 1 alpha subcomplex subunit 6 OS=Mus musculus GN=Ndufa6 PE=1 SV=1
B2RU69	0.16	CUB and zona pellucida-like domain-containing protein 1 OS=Mus musculus GN=Cuzd1 PE=2 SV=1
P11031	0.57	Activated RNA polymerase II transcriptional coactivator p15 OS=Mus musculus GN=Sub1 PE=1 SV=3
O54734	0.23	Dolichyl-diphosphooligosaccharide--protein glycosyltransferase 48 kDa subunit OS=Mus musculus GN=Ddost PE=1 SV=2
Q6P2B2	0.22	Casein kinase I isoform gamma-1 OS=Mus musculus GN=Csnk1g1 PE=2 SV=1
Q8BFY6	0.25	Peflin OS=Mus musculus GN=Pef1 PE=2 SV=1
Q62425	0.98	NADH dehydrogenase [ubiquinone] 1 alpha subcomplex subunit 4 OS=Mus musculus GN=Ndufa4 PE=1 SV=2
Q9D8L3	0.41	Signal sequence receptor, delta OS=Mus musculus GN=Ssr4 PE=2 SV=1
Q3TWN3	0.11	Metal transporter CNNM2 OS=Mus musculus GN=Cnnm2 PE=1 SV=3
A2AB60	0.09	Formin-like 1, isoform CRA_c OS=Mus musculus GN=Fmnl1 PE=4 SV=1
E9PUX0	0.43	Protein LYRIC OS=Mus musculus GN=Mtdh PE=4 SV=1
Q8BMK4	0.17	Cytoskeleton-associated protein 4 OS=Mus musculus GN=Ckap4 PE=2 SV=2
Q8BGR2	0.11	Leucine-rich repeat-containing protein 8D OS=Mus musculus GN=Lrrc8d PE=2 SV=1
Q9BCZ4	0.36	Selenoprotein S OS=Mus musculus GN=Vimp PE=2 SV=3
Q9D8U0	0.32	Interferon-related developmental regulator 2 OS=Mus musculus GN=Ifrd2 PE=2 SV=1
Q64277	0.46	ADP-ribosyl cyclase 2 OS=Mus musculus GN=Bst1 PE=1 SV=1
Q91Z67	0.09	SLIT-ROBO Rho GTPase-activating protein 2 OS=Mus musculus GN=Srgap2 PE=1 SV=2
Q8CCF0	0.13	U4/U6 small nuclear ribonucleoprotein Prp31 OS=Mus musculus GN=Prpf31 PE=2 SV=3
Q8CFD4	0.21	Sorting nexin-8 OS=Mus musculus GN=Snx8 PE=2 SV=1
Q8CGF7	0.12	Transcription elongation regulator 1 OS=Mus musculus GN=Tcerg1 PE=1 SV=2
D3Z041	0.29	Long-chain-fatty-acid--CoA ligase 1 OS=Mus musculus GN=Acsl1 PE=4 SV=1
Q80WG5	0.15	Leucine-rich repeat-containing protein 8A OS=Mus musculus GN=Lrrc8a PE=2 SV=1
Q6ZWQ7	0.63	Signal peptidase complex subunit 3 OS=Mus musculus GN=Spcs3 PE=2 SV=1
Q8VDP6	0.32	CDP-diacylglycerol--inositol 3-phosphatidyltransferase OS=Mus musculus GN=Cdipt PE=1 SV=1
Q91W92	0.36	Cdc42 effector protein 1 OS=Mus musculus GN=Cdc42ep1 PE=1 SV=1
P70302	0.14	Stromal interaction molecule 1 OS=Mus musculus GN=Stim1 PE=1 SV=2
B9EKJ3	0.05	Mon2 protein OS=Mus musculus GN=Mon2 PE=2 SV=1
Q6IRU2	0.42	Tropomyosin alpha-4 chain OS=Mus musculus GN=Tpm4 PE=2 SV=3
P28667	0.39	MARCKS-related protein OS=Mus musculus GN=Marcksl1 PE=1 SV=2
E9PUF7	0.2	Rho guanine nucleotide exchange factor 1 OS=Mus musculus GN=Arhgef1 PE=4 SV=1
E0CXB1	0.29	Proteasome subunit alpha type-6 OS=Mus musculus GN=Psma6 PE=4 SV=1
P19157	0.32	Glutathione S-transferase P 1 OS=Mus musculus GN=Gstp1 PE=1 SV=2
Q8K3J1	0.31	NADH dehydrogenase [ubiquinone] iron-sulfur protein 8, mitochondrial OS=Mus musculus GN=Ndufs8 PE=1 SV=1
Q5SUF2	0.14	Luc7-like protein 3 OS=Mus musculus GN=Luc7l3 PE=1 SV=1
Q9JKY7	0.13	Cytochrome P450 CYP2D22 OS=Mus musculus GN=Cyp2d22 PE=2 SV=1
P27046	0.11	Alpha-mannosidase 2 OS=Mus musculus GN=Man2a1 PE=1 SV=2
H3BKT5	0.16	Adenosylhomocysteinase OS=Mus musculus GN=Ahcyl2 PE=3 SV=1
Q60737	0.35	Casein kinase II subunit alpha OS=Mus musculus GN=Csnk2a1 PE=1 SV=2
Q9WTR1	0.08	Transient receptor potential cation channel subfamily V member 2 OS=Mus musculus GN=Trpv2 PE=1 SV=2
O08912	0.17	Polypeptide N-acetylgalactosaminyltransferase 1 OS=Mus musculus GN=Galnt1 PE=1 SV=1
D3Z0S1	0.26	Annexin (Fragment) OS=Mus musculus GN=Anxa4 PE=3 SV=1
F6TVP2	0.2	Deoxynucleoside triphosphate triphosphohydrolase SAMHD1 (Fragment) OS=Mus musculus GN=Samhd1 PE=4 SV=1
Q06138	0.29	Calcium-binding protein 39 OS=Mus musculus GN=Cab39 PE=1 SV=2
J3QNU6	0.33	Beta-arrestin-1 OS=Mus musculus GN=Arrb1 PE=4 SV=1
Q4VAA2	0.25	Protein CDV3 OS=Mus musculus GN=Cdv3 PE=1 SV=2
Q8BU33	0.16	Acetolactate synthase-like protein OS=Mus musculus GN=Ilvbl PE=2 SV=1
Q8K1M6	0.08	Dynamin-1-like protein OS=Mus musculus GN=Dnm1l PE=1 SV=2
Q9CQ10	0.48	Charged multivesicular body protein 3 OS=Mus musculus GN=Chmp3 PE=1 SV=3
O08914	0.17	Fatty-acid amide hydrolase 1 OS=Mus musculus GN=Faah PE=2 SV=1
Q3TZM9	0.13	GDP-Man:Man(3)GlcNAc(2)-PP-Dol alpha-1,2-mannosyltransferase OS=Mus musculus GN=Alg11 PE=2 SV=1
Q8BJ64	0.11	Choline dehydrogenase, mitochondrial OS=Mus musculus GN=Chdh PE=1 SV=1
Q9Z0G9	0.32	Claudin-3 OS=Mus musculus GN=Cldn3 PE=1 SV=1
A2AFI3	0.23	RNA binding motif protein, X chromosome, isoform CRA_b OS=Mus musculus GN=Rbmx PE=4 SV=1
P28843	0.12	Dipeptidyl peptidase 4 OS=Mus musculus GN=Dpp4 PE=1 SV=3
P04627	0.1	Serine/threonine-protein kinase A-Raf OS=Mus musculus GN=Araf PE=2 SV=2
Q9D8X2	0.48	Coiled-coil domain-containing protein 124 OS=Mus musculus GN=Ccdc124 PE=2 SV=1
F6RJV6	0.14	LanC-like protein 2 (Fragment) OS=Mus musculus GN=Lancl2 PE=4 SV=1
Q3U4F0	0.38	Sideroflexin-3 OS=Mus musculus GN=Sfxn3 PE=2 SV=1
O88630	0.42	Golgi SNAP receptor complex member 1 OS=Mus musculus GN=Gosr1 PE=1 SV=2
Q9CX00	0.18	IST1 homolog OS=Mus musculus GN=Ist1 PE=2 SV=1
B1ASW5	0.86	Trafficking protein particle complex 1, isoform CRA_a OS=Mus musculus GN=Trappc1 PE=4 SV=1
Q8BS95	0.14	Golgi pH regulator OS=Mus musculus GN=Gpr89a PE=2 SV=2
Q8CI11	0.12	Guanine nucleotide-binding protein-like 3 OS=Mus musculus GN=Gnl3 PE=1 SV=2
P27048	0.32	Small nuclear ribonucleoprotein-associated protein B OS=Mus musculus GN=Snrpb PE=1 SV=1
Q62446	0.3	Peptidyl-prolyl cis-trans isomerase FKBP3 OS=Mus musculus GN=Fkbp3 PE=1 SV=2
H3BJ30	0.25	Cleavage and polyadenylation-specificity factor subunit 6 OS=Mus musculus GN=Cpsf6 PE=4 SV=1
O88544	0.16	COP9 signalosome complex subunit 4 OS=Mus musculus GN=Cops4 PE=1 SV=1
B1ATV0	0.12	H(+)/Cl(-) exchange transporter 5 OS=Mus musculus GN=Clcn5 PE=4 SV=1
Q8VCH8	0.13	UBX domain-containing protein 4 OS=Mus musculus GN=Ubxn4 PE=1 SV=1
Q8R5K2	0.1	Ubiquitin carboxyl-terminal hydrolase 33 OS=Mus musculus GN=Usp33 PE=1 SV=2
P61924	0.39	Coatomer subunit zeta-1 OS=Mus musculus GN=Copz1 PE=2 SV=1
J3QNK8	0.21	Abl interactor 1 OS=Mus musculus GN=Abi1 PE=4 SV=1
Q9D3N8	0.28	Growth hormone-regulated TBC protein 1 OS=Mus musculus GN=Grtp1 PE=2 SV=1
O55142	1.79	60S ribosomal protein L35a OS=Mus musculus GN=Rpl35a PE=2 SV=2
Q3TCU5	0.22	Tapasin OS=Mus musculus GN=Tapbp PE=2 SV=1
E9QJW0	0.47	Microsomal glutathione S-transferase 1 OS=Mus musculus GN=Mgst1 PE=4 SV=1
Q91VY9	0.21	Zinc finger protein 622 OS=Mus musculus GN=Znf622 PE=2 SV=1
Q3U3R4	0.16	Lipase maturation factor 1 OS=Mus musculus GN=Lmf1 PE=1 SV=1
A2AGQ2	0.06	MAP kinase-activating death domain protein OS=Mus musculus GN=Madd PE=4 SV=1
Q9D832	0.19	DnaJ homolog subfamily B member 4 OS=Mus musculus GN=Dnajb4 PE=2 SV=1
P17809	0.13	Solute carrier family 2, facilitated glucose transporter member 1 OS=Mus musculus GN=Slc2a1 PE=1 SV=4
P09803	0.07	Cadherin-1 OS=Mus musculus GN=Cdh1 PE=1 SV=1
Q3UMC0	0.19	Spermatogenesis-associated protein 5 OS=Mus musculus GN=Spata5 PE=1 SV=2
Q9CQN4	0.52	Sclerostin domain-containing protein 1 OS=Mus musculus GN=Sostdc1 PE=1 SV=1
Q642K5	0.57	40S ribosomal protein S30 OS=Mus musculus GN=Fau PE=2 SV=1
Q3USZ8	0.14	Deleted in autism protein 1 homolog OS=Mus musculus PE=1 SV=2
Q8VCC9	0.11	Spondin-1 OS=Mus musculus GN=Spon1 PE=2 SV=1
Q02496	0.17	Mucin-1 OS=Mus musculus GN=Muc1 PE=1 SV=2
Q3TJZ6	0.2	Protein FAM98A OS=Mus musculus GN=Fam98a PE=2 SV=1
Q80VD1	0.16	Protein FAM98B OS=Mus musculus GN=Fam98b PE=2 SV=1
G3X9Y5	0.08	Protein Ube4a OS=Mus musculus GN=Ube4a PE=4 SV=1
Q8BJF9	0.51	Charged multivesicular body protein 2b OS=Mus musculus GN=Chmp2b PE=1 SV=1
Q9CQW9	0.91	Interferon-induced transmembrane protein 3 OS=Mus musculus GN=Ifitm3 PE=1 SV=1
F7BJK1	0.09	Protein Pcdh1 (Fragment) OS=Mus musculus GN=Pcdh1 PE=4 SV=1
D3YVU1	0.08	Ubiquitin carboxyl-terminal hydrolase 16 OS=Mus musculus GN=Usp16 PE=4 SV=1
P15864	0.6	Histone H1.2 OS=Mus musculus GN=Hist1h1c PE=1 SV=2
Q9ESG6	0.41	P2Y purinoceptor 14 OS=Mus musculus GN=P2ry14 PE=2 SV=1
Q3TCT4	0.1	Ectonucleoside triphosphate diphosphohydrolase 7 OS=Mus musculus GN=Entpd7 PE=2 SV=1
O54825	0.14	Bystin OS=Mus musculus GN=Bysl PE=1 SV=3
D3YXZ5	0.19	RNA-binding protein 47 OS=Mus musculus GN=Rbm47 PE=4 SV=1
Q9WUH1	0.19	Transmembrane protein 115 OS=Mus musculus GN=Tmem115 PE=1 SV=1
P28352	0.32	DNA-(apurinic or apyrimidinic site) lyase OS=Mus musculus GN=Apex1 PE=1 SV=2
Q9DC29	0.11	ATP-binding cassette sub-family B member 6, mitochondrial OS=Mus musculus GN=Abcb6 PE=1 SV=1
Q3TJI8	0.26	Corticosteroid 11-beta-dehydrogenase isozyme 1 OS=Mus musculus GN=Hsd11b1 PE=2 SV=1
Q61420	0.2	CMP-sialic acid transporter OS=Mus musculus GN=Slc35a1 PE=1 SV=2
Q9CZX7	0.26	Type 2 phosphatidylinositol 4,5-bisphosphate 4-phosphatase OS=Mus musculus GN=Tmem55a PE=1 SV=1
P35951	0.11	Low-density lipoprotein receptor OS=Mus musculus GN=Ldlr PE=1 SV=2
F2Z456	0.33	NADH-cytochrome b5 reductase 3 OS=Mus musculus GN=Cyb5r3 PE=4 SV=1
O88697	0.21	Serine/threonine-protein kinase 16 OS=Mus musculus GN=Stk16 PE=1 SV=3
Q09200	0.18	Beta-1,4 N-acetylgalactosaminyltransferase 1 OS=Mus musculus GN=B4galnt1 PE=2 SV=1
J3QNU1	0.12	Arginyl-tRNA--protein transferase 1 OS=Mus musculus GN=Ate1 PE=3 SV=1
Q8JZU2	0.34	Protein Slc25a1 OS=Mus musculus GN=Slc25a1 PE=2 SV=1
Q8R127	0.24	Saccharopine dehydrogenase-like oxidoreductase OS=Mus musculus GN=Sccpdh PE=2 SV=1
E9Q263	0.06	Protein unc-13 homolog B OS=Mus musculus GN=Unc13b PE=4 SV=1
Q80X50	0.06	Ubiquitin-associated protein 2-like OS=Mus musculus GN=Ubap2l PE=1 SV=1
E9Q2H1	0.02	E3 ubiquitin-protein ligase UBR5 OS=Mus musculus GN=Ubr5 PE=4 SV=1
E9Q4F9	0.22	Homer protein homolog 2 OS=Mus musculus GN=Homer2 PE=4 SV=1
Q9CXF4	0.24	TBC1 domain family member 15 OS=Mus musculus GN=Tbc1d15 PE=1 SV=1
Q9CRD2	0.21	ER membrane protein complex subunit 2 OS=Mus musculus GN=Emc2 PE=2 SV=1
P97352	0.79	Protein S100-A13 OS=Mus musculus GN=S100a13 PE=1 SV=1
Q8R1F6	0.08	Protein HID1 OS=Mus musculus GN=Hid1 PE=1 SV=1
Q02013	0.26	Aquaporin-1 OS=Mus musculus GN=Aqp1 PE=1 SV=3
Q8BJW6	0.11	Eukaryotic translation initiation factor 2A OS=Mus musculus GN=Eif2a PE=2 SV=2
Q8C2Q3	0.1	RNA-binding protein 14 OS=Mus musculus GN=Rbm14 PE=1 SV=1
Q9ESB3	0.12	Histidine-rich glycoprotein OS=Mus musculus GN=Hrg PE=1 SV=2
Q3UHD6	0.18	Sorting nexin-27 OS=Mus musculus GN=Snx27 PE=1 SV=2
P62827	0.97	GTP-binding nuclear protein Ran OS=Mus musculus GN=Ran PE=1 SV=3
Q5U431	0.14	G-protein coupled receptor 39 OS=Mus musculus GN=Gpr39 PE=2 SV=1
Q64435	0.25	UDP-glucuronosyltransferase 1-6 OS=Mus musculus GN=Ugt1a6 PE=1 SV=1
Q8K268	0.13	ATP-binding cassette sub-family F member 3 OS=Mus musculus GN=Abcf3 PE=1 SV=1
P50543	0.78	Protein S100-A11 OS=Mus musculus GN=S100a11 PE=2 SV=1
D3YXL1	0.38	Cancer-related nucleoside-triphosphatase homolog OS=Mus musculus GN=Ntpcr PE=4 SV=1
Q9DBP5	0.34	UMP-CMP kinase OS=Mus musculus GN=Cmpk1 PE=1 SV=1
D6RI20	0.82	Haloacid dehalogenase-like hydrolase domain-containing protein 2 OS=Mus musculus GN=Hdhd2 PE=4 SV=1
P25446	0.19	Tumor necrosis factor receptor superfamily member 6 OS=Mus musculus GN=Fas PE=1 SV=2
Q9D1R9	1.06	60S ribosomal protein L34 OS=Mus musculus GN=Rpl34 PE=3 SV=2
Q9D281	0.12	Protein Noxp20 OS=Mus musculus GN=Fam114a1 PE=2 SV=1
Q9Z1G3	0.26	V-type proton ATPase subunit C 1 OS=Mus musculus GN=Atp6v1c1 PE=1 SV=4
B1AV20	0.12	RalBP1-associated Eps domain-containing protein 2 (Fragment) OS=Mus musculus GN=Reps2 PE=4 SV=1
D3Z2E3	0.09	RalBP1-associated Eps domain-containing protein 1 OS=Mus musculus GN=Reps1 PE=4 SV=1
Q9DBE8	0.32	Alpha-1,3/1,6-mannosyltransferase ALG2 OS=Mus musculus GN=Alg2 PE=2 SV=2
G3X9L9	0.04	Myomegalin OS=Mus musculus GN=Pde4dip PE=4 SV=1
Q9Z2U0	0.27	Proteasome subunit alpha type-7 OS=Mus musculus GN=Psma7 PE=1 SV=1
D3Z1M7	0.09	Synaptojanin-1 (Fragment) OS=Mus musculus GN=Synj1 PE=4 SV=1
A2A863	0.05	Integrin beta-4 OS=Mus musculus GN=Itgb4 PE=2 SV=1
Q91YJ2	0.14	Sorting nexin-4 OS=Mus musculus GN=Snx4 PE=2 SV=1
V9GX00	0.07	Interleukin-6 receptor subunit beta OS=Mus musculus GN=Il6st PE=4 SV=1
P11152	0.13	Lipoprotein lipase OS=Mus musculus GN=Lpl PE=1 SV=3
P97314	0.35	Cysteine and glycine-rich protein 2 OS=Mus musculus GN=Csrp2 PE=1 SV=3
A2AUD5	0.49	Tumor protein D54 OS=Mus musculus GN=Tpd52l2 PE=4 SV=1
A2AQE4	0.15	COP9 signalosome complex subunit 2 OS=Mus musculus GN=Cops2 PE=4 SV=1
Q9CPN9	0.45	Protein 2210010C04Rik OS=Mus musculus GN=2210010C04Rik PE=2 SV=1
Q5SUS9	0.1	RNA-binding protein EWS OS=Mus musculus GN=Ewsr1 PE=4 SV=1
Q8BG26	0.07	RUN and SH3 domain-containing protein 1 OS=Mus musculus GN=Rusc1 PE=1 SV=2
C5H3H4	0.33	Advanced glycosylation end product-specific receptor OS=Mus musculus GN=Ager PE=2 SV=1
I7HPW8	0.03	Protein Myo15b (Fragment) OS=Mus musculus GN=Myo15b PE=4 SV=1
Q99KC8	0.12	von Willebrand factor A domain-containing protein 5A OS=Mus musculus GN=Vwa5a PE=1 SV=2
P70335	0.07	Rho-associated protein kinase 1 OS=Mus musculus GN=Rock1 PE=1 SV=1
A6ZI46	0.16	Fructose-bisphosphate aldolase OS=Mus musculus GN=Aldoart1 PE=2 SV=1
Q9DCL9	0.15	Multifunctional protein ADE2 OS=Mus musculus GN=Paics PE=1 SV=4
Q3UN10	0.08	Wolframin OS=Mus musculus GN=Wfs1 PE=2 SV=1
F6UIS1	0.42	Endoplasmic reticulum-Golgi intermediate compartment protein 3 (Fragment) OS=Mus musculus GN=Ergic3 PE=4 SV=1
Q8C5G6	0.31	Toll-interacting protein OS=Mus musculus GN=Tollip PE=2 SV=1
H3BIX7	0.1	Calcium-transporting ATPase type 2C member 1 OS=Mus musculus GN=Atp2c1 PE=3 SV=1
Q60902	0.07	Epidermal growth factor receptor substrate 15-like 1 OS=Mus musculus GN=Eps15l1 PE=1 SV=3
Q6PHU5	0.08	Sortilin OS=Mus musculus GN=Sort1 PE=1 SV=1
P61089	0.77	Ubiquitin-conjugating enzyme E2 N OS=Mus musculus GN=Ube2n PE=1 SV=1
Q6GYP7	0.05	Ral GTPase-activating protein subunit alpha-1 OS=Mus musculus GN=Ralgapa1 PE=1 SV=1
Q9D289	0.44	Trafficking protein particle complex subunit 6B OS=Mus musculus GN=Trappc6b PE=2 SV=1
E9Q9H2	0.11	DnaJ homolog subfamily C member 2 OS=Mus musculus GN=Dnajc2 PE=4 SV=1
Q9ERI6	0.31	Retinol dehydrogenase 14 OS=Mus musculus GN=Rdh14 PE=2 SV=1
Q8C547	0.03	HEAT repeat-containing protein 5B OS=Mus musculus GN=Heatr5b PE=2 SV=3
E0CXT5	0.29	Disabled homolog 2 OS=Mus musculus GN=Dab2 PE=4 SV=1
Q8BLV3	0.09	Sodium/hydrogen exchanger 7 OS=Mus musculus GN=Slc9a7 PE=2 SV=1
Q9QZS3	0.15	Protein numb homolog OS=Mus musculus GN=Numb PE=1 SV=1
Q8VCJ6	0.19	Mas-related G-protein coupled receptor member F OS=Mus musculus GN=Mrgprf PE=2 SV=1
O08553	0.18	Dihydropyrimidinase-related protein 2 OS=Mus musculus GN=Dpysl2 PE=1 SV=2
F8WHP8	1.01	ATP synthase subunit f, mitochondrial OS=Mus musculus GN=Atp5j2 PE=4 SV=1
G3UXW9	0.12	COP9 signalosome complex subunit 1 OS=Mus musculus GN=Gps1 PE=4 SV=1
H3BJ71	0.26	cTAGE family member 5 (Fragment) OS=Mus musculus GN=Ctage5 PE=4 SV=1
Q3TYE1	0.27	Casein kinase I isoform epsilon OS=Mus musculus GN=Csnk1e PE=2 SV=1
Q3TDN2	0.14	FAS-associated factor 2 OS=Mus musculus GN=Faf2 PE=2 SV=2
Q3TDK6	0.23	Protein rogdi homolog OS=Mus musculus GN=Rogdi PE=2 SV=2
Q06335	0.09	Amyloid-like protein 2 OS=Mus musculus GN=Aplp2 PE=1 SV=4
Q0VDN7	0.22	RUN domain-containing protein 1 OS=Mus musculus GN=Rundc1 PE=2 SV=1
B7FAU9	0.04	Filamin, alpha OS=Mus musculus GN=Flna PE=4 SV=1
Q9DCT8	0.33	Cysteine-rich protein 2 OS=Mus musculus GN=Crip2 PE=1 SV=1
Q9QYY8	0.16	Spastin OS=Mus musculus GN=Spast PE=1 SV=3
Q8BXL7	0.33	ADP-ribosylation factor-related protein 1 OS=Mus musculus GN=Arfrp1 PE=2 SV=2
O08749	0.13	Dihydrolipoyl dehydrogenase, mitochondrial OS=Mus musculus GN=Dld PE=1 SV=2
D3YX76	0.57	Glutathione S-transferase Mu 2 OS=Mus musculus GN=Gstm2 PE=3 SV=1
A2AE89	0.52	Glutathione S-transferase Mu 1 (Fragment) OS=Mus musculus GN=Gstm1 PE=3 SV=1
Q8BH24	0.14	Transmembrane 9 superfamily member 4 OS=Mus musculus GN=Tm9sf4 PE=2 SV=1
Q3U3W2	0.13	Protein Tmem181a OS=Mus musculus GN=Tmem181a PE=2 SV=1
D6RDS0	0.2	Protein BC017158 OS=Mus musculus GN=BC017158 PE=4 SV=1
Q8K2P7	0.13	Sodium-coupled neutral amino acid transporter 1 OS=Mus musculus GN=Slc38a1 PE=1 SV=1
Q8VHB5	0.15	Carbonic anhydrase 9 OS=Mus musculus GN=Ca9 PE=2 SV=2
Q8K0E8	0.2	Fibrinogen beta chain OS=Mus musculus GN=Fgb PE=2 SV=1
Q8BGU5	0.18	Cyclin-Y OS=Mus musculus GN=Ccny PE=1 SV=1
Q62273	0.09	Sulfate transporter OS=Mus musculus GN=Slc26a2 PE=2 SV=1
O88532	0.06	Zinc finger RNA-binding protein OS=Mus musculus GN=Zfr PE=1 SV=2
Q3UMU9	0.09	Hepatoma-derived growth factor-related protein 2 OS=Mus musculus GN=Hdgfrp2 PE=1 SV=1
D3YVX4	0.19	Stromal membrane-associated protein 1 OS=Mus musculus GN=Smap1 PE=4 SV=1
O35864	0.19	COP9 signalosome complex subunit 5 OS=Mus musculus GN=Cops5 PE=1 SV=3
Q8VE70	0.31	Programmed cell death protein 10 OS=Mus musculus GN=Pdcd10 PE=1 SV=1
Q9D958	0.71	Signal peptidase complex subunit 1 OS=Mus musculus GN=Spcs1 PE=2 SV=3
Q6PD19	0.09	UPF0668 protein C10orf76 homolog OS=Mus musculus PE=2 SV=2
P21981	0.09	Protein-glutamine gamma-glutamyltransferase 2 OS=Mus musculus GN=Tgm2 PE=1 SV=4
Q91VD1	0.45	Galectin-12 OS=Mus musculus GN=Lgals12 PE=1 SV=2
Q99N32	0.06	Beta-klotho OS=Mus musculus GN=Klb PE=1 SV=1
H3BJ38	0.11	Myomegalin OS=Mus musculus GN=Pde4dip PE=4 SV=1
A2A8Z1	0.18	Oxysterol-binding protein-related protein 9 OS=Mus musculus GN=Osbpl9 PE=1 SV=1
Q8BP01	0.41	Vimentin-type intermediate filament-associated coiled-coil protein OS=Mus musculus GN=Vmac PE=2 SV=1
Q3THS6	0.16	S-adenosylmethionine synthase isoform type-2 OS=Mus musculus GN=Mat2a PE=2 SV=2
Q91X83	0.16	S-adenosylmethionine synthase isoform type-1 OS=Mus musculus GN=Mat1a PE=2 SV=1
Q9Z0L8	0.33	Gamma-glutamyl hydrolase OS=Mus musculus GN=Ggh PE=1 SV=2
Q7TMF3	0.47	NADH dehydrogenase [ubiquinone] 1 alpha subcomplex subunit 12 OS=Mus musculus GN=Ndufa12 PE=2 SV=2
P29788	0.13	Vitronectin OS=Mus musculus GN=Vtn PE=1 SV=2
Q9DC70	0.49	NADH dehydrogenase [ubiquinone] iron-sulfur protein 7, mitochondrial OS=Mus musculus GN=Ndufs7 PE=1 SV=1
G3X9N6	0.07	Oxysterol-binding protein OS=Mus musculus GN=Osbpl8 PE=3 SV=1
P63028	0.66	Translationally-controlled tumor protein OS=Mus musculus GN=Tpt1 PE=1 SV=1
Q9CQ62	0.32	2,4-dienoyl-CoA reductase, mitochondrial OS=Mus musculus GN=Decr1 PE=1 SV=1
Q3TZT4	0.15	Protein Inpp5a OS=Mus musculus GN=Inpp5a PE=2 SV=1
Q91WB7	0.46	Ubiquitin domain-containing protein 1 OS=Mus musculus GN=Ubtd1 PE=2 SV=1
Q8K1A6	0.07	Coiled-coil and C2 domain-containing protein 1A OS=Mus musculus GN=Cc2d1a PE=1 SV=2
Q9CZU6	0.21	Citrate synthase, mitochondrial OS=Mus musculus GN=Cs PE=1 SV=1
G3UW37	0.39	PCTP-like protein (Fragment) OS=Mus musculus GN=Stard10 PE=4 SV=1
P53811	0.23	Phosphatidylinositol transfer protein beta isoform OS=Mus musculus GN=Pitpnb PE=1 SV=2
Q8CHP5	0.34	Partner of Y14 and mago OS=Mus musculus GN=Wibg PE=2 SV=2
Q8CE50	0.14	Sorting nexin-30 OS=Mus musculus GN=Snx30 PE=2 SV=1
E9QPX3	0.39	NADH dehydrogenase [ubiquinone] iron-sulfur protein 4, mitochondrial OS=Mus musculus GN=Ndufs4 PE=4 SV=1
Q9CPS5	0.36	26S proteasome non-ATPase regulatory subunit 8 OS=Mus musculus GN=Psmd8 PE=2 SV=2
Q8BH73	0.37	Glutaminyl-peptide cyclotransferase-like protein OS=Mus musculus GN=Qpctl PE=2 SV=1
Q99M31	0.13	Heat shock 70 kDa protein 14 OS=Mus musculus GN=Hspa14 PE=2 SV=2
Q6QD59	0.29	Vesicle transport protein SEC20 OS=Mus musculus GN=Bnip1 PE=2 SV=1
Q8C6G3	0.46	Ribonuclease pancreatic OS=Mus musculus GN=Rnase1 PE=2 SV=1
Q9DB27	0.61	Malignant T-cell-amplified sequence 1 OS=Mus musculus GN=Mcts1 PE=2 SV=1
Q3UF75	0.19	Alpha-parvin OS=Mus musculus GN=Parva PE=2 SV=1
Q9EP53	0.05	Hamartin OS=Mus musculus GN=Tsc1 PE=1 SV=1
P84104	0.4	Serine/arginine-rich splicing factor 3 OS=Mus musculus GN=Srsf3 PE=1 SV=1
P70207	0.03	Plexin-A2 OS=Mus musculus GN=Plxna2 PE=1 SV=2
Q91XB7	0.23	Protein YIF1A OS=Mus musculus GN=Yif1a PE=2 SV=1
Q08288	0.16	Cell growth-regulating nucleolar protein OS=Mus musculus GN=Lyar PE=1 SV=2
Q9D8C2	0.34	Tetraspanin-13 OS=Mus musculus GN=Tspan13 PE=2 SV=1
Q8BKG3	0.09	Inactive tyrosine-protein kinase 7 OS=Mus musculus GN=Ptk7 PE=1 SV=1
Q8BUK6	0.13	Protein Hook homolog 3 OS=Mus musculus GN=Hook3 PE=1 SV=2
P70168	0.07	Importin subunit beta-1 OS=Mus musculus GN=Kpnb1 PE=1 SV=2
E9Q0U7	0.12	Heat shock protein 105 kDa OS=Mus musculus GN=Hsph1 PE=3 SV=1
F7AA45	0.22	RNA-binding protein 39 (Fragment) OS=Mus musculus GN=Rbm39 PE=4 SV=1
G3UYL9	0.18	Prostaglandin E receptor 3 (Subtype EP3), isoform CRA_a OS=Mus musculus GN=Ptger3 PE=4 SV=1
Q7TPZ8	0.15	Carboxypeptidase A1 OS=Mus musculus GN=Cpa1 PE=2 SV=1
Q9Z1X4	0.07	Interleukin enhancer-binding factor 3 OS=Mus musculus GN=Ilf3 PE=1 SV=2
Q8BZ03	0.07	Serine/threonine-protein kinase D2 OS=Mus musculus GN=Prkd2 PE=1 SV=1
P07146	0.28	Anionic trypsin-2 OS=Mus musculus GN=Prss2 PE=2 SV=1
Q9QUK9	0.28	MCG15083 OS=Mus musculus GN=Try5 PE=2 SV=1
Q8BH99	0.21	Cytoplasmic protein NCK1 OS=Mus musculus GN=Nck1 PE=2 SV=1
Q9WTM5	0.14	RuvB-like 2 OS=Mus musculus GN=Ruvbl2 PE=2 SV=3
H7BWZ9	0.02	Protein dopey-1 OS=Mus musculus GN=Dopey1 PE=4 SV=1
Q6PB93	0.11	Polypeptide N-acetylgalactosaminyltransferase 2 OS=Mus musculus GN=Galnt2 PE=2 SV=1
Q8CI94	0.07	Glycogen phosphorylase, brain form OS=Mus musculus GN=Pygb PE=1 SV=3
Q8CCB4	0.07	Vacuolar protein sorting-associated protein 53 homolog OS=Mus musculus GN=Vps53 PE=2 SV=1
H3BJ37	0.34	Catechol O-methyltransferase domain-containing protein 1 OS=Mus musculus GN=Comtd1 PE=4 SV=1
Q9JK83	0.28	Partitioning defective 6 homolog beta OS=Mus musculus GN=Pard6b PE=1 SV=2
A2AT37	0.07	Protein Upf2 OS=Mus musculus GN=Upf2 PE=2 SV=1
P29595	1.03	NEDD8 OS=Mus musculus GN=Nedd8 PE=1 SV=2
Q8BYI8	0.11	Uncharacterized protein KIAA1467 OS=Mus musculus GN=Kiaa1467 PE=2 SV=1
P24549	0.13	Retinal dehydrogenase 1 OS=Mus musculus GN=Aldh1a1 PE=1 SV=5
Q91VA7	0.17	Isocitrate dehydrogenase 3 (NAD+) beta OS=Mus musculus GN=Idh3b PE=2 SV=1
G3X9Q6	0.13	La-related protein 4 OS=Mus musculus GN=Larp4 PE=4 SV=1
Q8R4H9	0.08	Zinc transporter 5 OS=Mus musculus GN=Slc30a5 PE=2 SV=1
Q8BM41	0.22	Protein LSM14 homolog B OS=Mus musculus GN=Lsm14b PE=2 SV=1
E0CYT5	0.1	Cullin-2 (Fragment) OS=Mus musculus GN=Cul2 PE=3 SV=1
Q78IS1	0.3	Transmembrane emp24 domain-containing protein 3 OS=Mus musculus GN=Tmed3 PE=2 SV=1
Q8BPS4	0.14	Integral membrane protein GPR180 OS=Mus musculus GN=Gpr180 PE=2 SV=1
Q8K0U4	0.14	Heat shock 70 kDa protein 12A OS=Mus musculus GN=Hspa12a PE=1 SV=1
Q9CZJ2	0.09	Heat shock 70 kDa protein 12B OS=Mus musculus GN=Hspa12b PE=1 SV=1
Q505K2	0.06	Protein FAM160A1 OS=Mus musculus GN=Fam160a1 PE=2 SV=2
Q8C729	0.19	Protein FAM126B OS=Mus musculus GN=Fam126b PE=2 SV=1
Q8VCF0	0.13	Mitochondrial antiviral-signaling protein OS=Mus musculus GN=Mavs PE=1 SV=1
D6RFP3	0.61	Transmembrane protein 41B OS=Mus musculus GN=Tmem41b PE=4 SV=1
Q5F2E8	0.09	Serine/threonine-protein kinase TAO1 OS=Mus musculus GN=Taok1 PE=1 SV=1
Q8BYC6	0.07	Serine/threonine-protein kinase TAO3 OS=Mus musculus GN=Taok3 PE=1 SV=2
Q8BG51	0.1	Mitochondrial Rho GTPase 1 OS=Mus musculus GN=Rhot1 PE=2 SV=1
Q8C788	0.1	Sorting nexin OS=Mus musculus GN=Snx18 PE=2 SV=1
Q8BGR6	0.33	ADP-ribosylation factor-like protein 15 OS=Mus musculus GN=Arl15 PE=2 SV=1
Q6NVF2	0.12	Phospholipase D1 OS=Mus musculus GN=Pld1 PE=2 SV=1
F2Z3Y7	0.22	Cytochrome P450 20A1 OS=Mus musculus GN=Cyp20a1 PE=4 SV=1
G3X9G2	0.05	Misshapen-like kinase 1 OS=Mus musculus GN=Mink1 PE=4 SV=1
G3UWR2	0.08	PERQ amino acid-rich with GYF domain-containing protein 2 OS=Mus musculus GN=Gigyf2 PE=4 SV=1
Q8VCM7	0.14	Fibrinogen gamma chain OS=Mus musculus GN=Fgg PE=2 SV=1
B2RQC7	0.07	DIP2 disco-interacting protein 2 homolog B (Drosophila) OS=Mus musculus GN=Dip2b PE=2 SV=1
E0CXA0	0.35	Hepatoma-derived growth factor (Fragment) OS=Mus musculus GN=Hdgf PE=4 SV=1
Q8QZT1	0.16	Acetyl-CoA acetyltransferase, mitochondrial OS=Mus musculus GN=Acat1 PE=1 SV=1
Q921L3	0.36	Transmembrane and coiled-coil domain-containing protein 1 OS=Mus musculus GN=Tmco1 PE=2 SV=1
Q62172	0.09	RalA-binding protein 1 OS=Mus musculus GN=Ralbp1 PE=1 SV=4
B1ASE2	0.51	ATP synthase subunit d, mitochondrial (Fragment) OS=Mus musculus GN=Atp5h PE=4 SV=1
Q9Z1P6	0.67	NADH dehydrogenase [ubiquinone] 1 alpha subcomplex subunit 7 OS=Mus musculus GN=Ndufa7 PE=1 SV=3
D3Z4A4	0.5	Peroxiredoxin-2 (Fragment) OS=Mus musculus GN=Prdx2 PE=4 SV=1
Q8C605	0.12	6-phosphofructokinase OS=Mus musculus GN=Pfkp PE=2 SV=1
Q9Z2A7	0.12	Diacylglycerol O-acyltransferase 1 OS=Mus musculus GN=Dgat1 PE=1 SV=1
D3YVM8	0.59	Biogenesis of lysosome-related organelles complex 1 subunit 1 OS=Mus musculus GN=Bloc1s1 PE=4 SV=1
Q3UYC0	0.19	Protein phosphatase 1H OS=Mus musculus GN=Ppm1h PE=1 SV=1
O35286	0.08	Putative pre-mRNA-splicing factor ATP-dependent RNA helicase DHX15 OS=Mus musculus GN=Dhx15 PE=2 SV=2
P06342	0.25	H-2 class II histocompatibility antigen, A-Q beta chain OS=Mus musculus GN=H2-Ab1 PE=1 SV=1
E9PYL4	0.08	H(+)/Cl(-) exchange transporter 7 OS=Mus musculus GN=Clcn7 PE=4 SV=1
A2AVR6	0.15	Acyl-coenzyme A thioesterase 11 OS=Mus musculus GN=Acot11 PE=4 SV=1
A2AER4	0.18	UDP-galactose translocator OS=Mus musculus GN=Slc35a2 PE=4 SV=1
A6H5Z3	0.07	Exocyst complex component 6B OS=Mus musculus GN=Exoc6b PE=2 SV=1
Q8VIJ6	0.09	Splicing factor, proline- and glutamine-rich OS=Mus musculus GN=Sfpq PE=1 SV=1
Q62074	0.1	Protein kinase C iota type OS=Mus musculus GN=Prkci PE=1 SV=3
P06332	0.14	T-cell surface glycoprotein CD4 OS=Mus musculus GN=Cd4 PE=1 SV=1
Q9QY23	0.08	Plakophilin-3 OS=Mus musculus GN=Pkp3 PE=1 SV=2
Q6A4J8	0.05	Ubiquitin carboxyl-terminal hydrolase 7 OS=Mus musculus GN=Usp7 PE=1 SV=1
A2A533	0.66	F-box/LRR-repeat protein 20 (Fragment) OS=Mus musculus GN=Fbxl20 PE=4 SV=1
F6TN03	0.39	Ribosome maturation protein SBDS (Fragment) OS=Mus musculus GN=Sbds PE=4 SV=1
Q99KI3	0.25	ER membrane protein complex subunit 3 OS=Mus musculus GN=Emc3 PE=2 SV=3
Q3U3K9	0.14	Ancient ubiquitous protein 1 OS=Mus musculus GN=Aup1 PE=2 SV=1
E9PZP8	0.01	Protein Herc1 OS=Mus musculus GN=Herc1 PE=4 SV=1
Q9JKV1	0.17	Proteasomal ubiquitin receptor ADRM1 OS=Mus musculus GN=Adrm1 PE=1 SV=2
H7BX01	0.06	Dynamin-like 120 kDa protein, mitochondrial OS=Mus musculus GN=Opa1 PE=3 SV=1
A2AWP6	0.06	Rho guanine nucleotide exchange factor 10-like protein OS=Mus musculus GN=Arhgef10l PE=4 SV=1
D3Z5P5	0.07	DNA-binding protein SMUBP-2 OS=Mus musculus GN=Ighmbp2 PE=4 SV=1
Q8R0J2	0.28	Mannose-P-dolichol utilization defect 1 OS=Mus musculus GN=Mpdu1 PE=2 SV=1
E9QP99	0.04	Golgin subfamily A member 3 OS=Mus musculus GN=Golga3 PE=4 SV=1
E0CYT1	0.03	Serine/threonine-protein kinase WNK2 OS=Mus musculus GN=Wnk2 PE=4 SV=1
J3JS84	0.15	G protein-coupled receptor, family C, group 5, member C OS=Mus musculus GN=Gprc5c PE=4 SV=1
Q80U95	0.06	Ubiquitin-protein ligase E3C OS=Mus musculus GN=Ube3c PE=2 SV=2
Q9CZ13	0.13	Cytochrome b-c1 complex subunit 1, mitochondrial OS=Mus musculus GN=Uqcrc1 PE=1 SV=2
Q61712	0.11	DnaJ homolog subfamily C member 1 OS=Mus musculus GN=Dnajc1 PE=1 SV=1
A2A8T9	0.15	EF-hand calcium-binding domain-containing protein 14 OS=Mus musculus GN=Efcab14 PE=4 SV=1
Q6P5E4	0.04	UDP-glucose:glycoprotein glucosyltransferase 1 OS=Mus musculus GN=Uggt1 PE=1 SV=4
Q99KK2	0.15	N-acylneuraminate cytidylyltransferase OS=Mus musculus GN=Cmas PE=1 SV=2
Q8BHN0	0.18	Protein phosphatase 1L OS=Mus musculus GN=Ppm1l PE=1 SV=1
P24161	0.42	T-cell surface glycoprotein CD3 zeta chain OS=Mus musculus GN=Cd247 PE=1 SV=1
Q922K9	0.12	Tyrosine-protein kinase FRK OS=Mus musculus GN=Frk PE=1 SV=3
Q9WUL7	0.38	ADP-ribosylation factor-like protein 3 OS=Mus musculus GN=Arl3 PE=1 SV=1
Q8K2J7	0.25	RELT-like protein 1 OS=Mus musculus GN=Rell1 PE=2 SV=2
D3Z1N9	0.45	MCG9889 OS=Mus musculus GN=Gm10709 PE=4 SV=1
Q80TZ3	0.07	Putative tyrosine-protein phosphatase auxilin OS=Mus musculus GN=Dnajc6 PE=2 SV=2
I7HJQ9	0.09	Myotubularin-related protein 1 OS=Mus musculus GN=Mtmr1 PE=4 SV=1
B1ATB3	0.08	Transmembrane channel-like protein OS=Mus musculus GN=Tmc6 PE=3 SV=1
F8VQD7	0.04	Receptor-type tyrosine-protein phosphatase gamma OS=Mus musculus GN=Ptprg PE=4 SV=1
Q91W86	0.06	Vacuolar protein sorting-associated protein 11 homolog OS=Mus musculus GN=Vps11 PE=1 SV=3
Q8BZ36	0.08	RAD50-interacting protein 1 OS=Mus musculus GN=Rint1 PE=2 SV=2
D3Z2J4	0.24	AKT-interacting protein (Fragment) OS=Mus musculus GN=Aktip PE=4 SV=1
D3Z6P5	0.44	Zinc transporter ZIP14 (Fragment) OS=Mus musculus GN=Slc39a14 PE=4 SV=1
O88569	0.2	Heterogeneous nuclear ribonucleoproteins A2/B1 OS=Mus musculus GN=Hnrnpa2b1 PE=1 SV=2
Q9CQQ7	0.41	ATP synthase F(0) complex subunit B1, mitochondrial OS=Mus musculus GN=Atp5f1 PE=1 SV=1
Q9R078	0.25	5'-AMP-activated protein kinase subunit beta-1 OS=Mus musculus GN=Prkab1 PE=1 SV=2
G5E866	0.05	Splicing factor 3B subunit 1 OS=Mus musculus GN=Sf3b1 PE=4 SV=1
Q9WTR6	0.13	Cystine/glutamate transporter OS=Mus musculus GN=Slc7a11 PE=1 SV=1
F6QYD2	0.16	Protein Dnajc21 (Fragment) OS=Mus musculus GN=Dnajc21 PE=4 SV=1
Q9D964	0.15	Glycine amidinotransferase, mitochondrial OS=Mus musculus GN=Gatm PE=1 SV=1
Q8CDA1	0.05	Phosphatidylinositide phosphatase SAC2 OS=Mus musculus GN=Inpp5f PE=1 SV=1
Q1HFZ0	0.08	tRNA (cytosine(34)-C(5))-methyltransferase OS=Mus musculus GN=Nsun2 PE=1 SV=2
Q91XV3	0.35	Brain acid soluble protein 1 OS=Mus musculus GN=Basp1 PE=1 SV=3
Q9D4V7	0.28	Rab-like protein 3 OS=Mus musculus GN=Rabl3 PE=2 SV=1
O88327	0.09	Alpha-catulin OS=Mus musculus GN=Ctnnal1 PE=2 SV=1
Q921X9	0.12	Protein disulfide-isomerase A5 OS=Mus musculus GN=Pdia5 PE=2 SV=1
E9Q5B5	0.07	Hexokinase-2 OS=Mus musculus GN=Hk2 PE=3 SV=1
O55222	0.14	Integrin-linked protein kinase OS=Mus musculus GN=Ilk PE=1 SV=2
Q9WUM5	0.2	Succinyl-CoA ligase [ADP/GDP-forming] subunit alpha, mitochondrial OS=Mus musculus GN=Suclg1 PE=1 SV=4
F7DBB3	0.04	Protein Ahnak2 (Fragment) OS=Mus musculus GN=Ahnak2 PE=4 SV=1
Q61462	0.37	Cytochrome b-245 light chain OS=Mus musculus GN=Cyba PE=1 SV=3
Q8CHJ2	0.23	Aquaporin-12 OS=Mus musculus GN=Aqp12 PE=2 SV=1
Q8CI71	0.06	Coiled-coil domain-containing protein 132 OS=Mus musculus GN=Ccdc132 PE=2 SV=2
D3Z7M5	0.36	Nucleolar protein 16 OS=Mus musculus GN=Nop16 PE=4 SV=1
E9QAQ5	0.15	Glycogen synthase kinase-3 beta OS=Mus musculus GN=Gsk3b PE=4 SV=1
Q6P6L6	0.06	Gem (Nuclear organelle) associated protein 4 OS=Mus musculus GN=Gemin4 PE=2 SV=1
Q9ES97	0.07	Reticulon-3 OS=Mus musculus GN=Rtn3 PE=1 SV=2
