# Supplementary material for: The heparin-binding proteome in normal pancreas and murine experimental acute pancreatitis
Source: PLoS One. 2019 Jun 18;14(6):e0217633. doi: 10.1371/journal.pone.0217633 (PMC6581253; doi:10.1371/journal.pone.0217633)
Supplement: S13 Table — Label-free quantification following the “Top3” methodology identified 69 plasma HBPs that were overexpressed in AP. (XLS) [file pone.0217633.s017.xls]

## Sheet: Suppl 13 Plasma AP Overexpresse
© 2000-2018 QIAGEN. All rights reserved.
ID	Symbol	Entrez Gene Name	Expr Fold Change
P05367	SAA1	serum amyloid A1	141.63
P18419	Svs4	seminal vesicle secretory protein 4	70.005
Q61646	HP	haptoglobin	15.297
Q61805	LBP	lipopolysaccharide binding protein	6.651
P48787	TNNI3	troponin I3, cardiac type	4.546
O08692	Ngp	neutrophilic granule protein	3.784
P50752	TNNT2	troponin T2, cardiac type	3.331
A6X935	ITIH4	inter-alpha-trypsin inhibitor heavy chain family member 4	2.924
P0C0S6	H2AFZ	H2A histone family member Z	2.463
Q9JM99	Prg4	proteoglycan 4 (megakaryocyte stimulating factor, articular superficial zone protein)	2.427
Q91X72	HPX	hemopexin	2.308
P21570	ANG	angiogenin	2.008
P06728	APOA4	apolipoprotein A4	1.903
Q8VCM7	FGG	fibrinogen gamma chain	1.84
Q8BWT1	ACAA2	acetyl-CoA acyltransferase 2	1.807
P07724	ALB	albumin	1.768
P07759	SERPINA3	serpin family A member 3	1.719
E9Q414	APOB	apolipoprotein B	1.713
Q921I1	TF	transferrin	1.708
P11247	MPO	myeloperoxidase	1.66
P11276	FN1	fibronectin 1	1.597
Q8VDD5	MYH9	myosin heavy chain 9	1.502
Q9JJH1	RNASE4	ribonuclease A family member 4	1.469
Q8VI78	PLA1A	phospholipase A1 member A	1.468
Q8K0E8	FGB	fibrinogen beta chain	1.461
E9PV24	FGA	fibrinogen alpha chain	1.458
P09803	CDH1	cadherin 1	1.43
Q9JHK5	PLEK	pleckstrin	1.418
P29788	VTN	vitronectin	1.415
P26039	TLN1	talin 1	1.348
Q9JKR6	HYOU1	hypoxia up-regulated 1	1.344
Q9CVB6	ARPC2	actin related protein 2/3 complex subunit 2	1.326
P20029	HSPA5	heat shock protein family A (Hsp70) member 5	1.325
P59999	ARPC4	actin related protein 2/3 complex subunit 4	1.302
Q9JM76	ARPC3	actin related protein 2/3 complex subunit 3	1.263
Q99JY9	ACTR3	ARP3 actin related protein 3 homolog	1.254
Q8K1B8	FERMT3	fermitin family member 3	1.249
Q60605	MYL6	myosin light chain 6	1.221
P08607	C4bp	complement component 4 binding protein	1.207
P51437	CAMP	cathelicidin antimicrobial peptide	1.199
P08226	APOE	apolipoprotein E	1.197
Q00896	SERPINA1	serpin family A member 1	1.195
P10126	EEF1A1	eukaryotic translation elongation factor 1 alpha 1	1.185
P61161	ACTR2	ARP2 actin related protein 2 homolog	1.18
Q61702	ITIH1	inter-alpha-trypsin inhibitor heavy chain 1	1.179
P62631	EEF1A2	eukaryotic translation elongation factor 1 alpha 2	1.171
Q8QZR4	OAF	out at first homolog	1.162
Q01339	APOH	apolipoprotein H	1.156
P06909	CFH	complement factor H	1.155
Q61147	CP	ceruloplasmin	1.149
P62827	RAN	RAN, member RAS oncogene family	1.146
P24369	PPIB	peptidylprolyl isomerase B	1.132
P47879	IGFBP4	insulin like growth factor binding protein 4	1.13
P40124	CAP1	cyclase associated actin cytoskeleton regulatory protein 1	1.128
Q9WV32	ARPC1B	actin related protein 2/3 complex subunit 1B	1.126
Q61704	ITIH3	inter-alpha-trypsin inhibitor heavy chain 3	1.123
Q8VCC9	SPON1	spondin 1	1.1
Q8K0D2	HABP2	hyaluronan binding protein 2	1.096
Q78PY7	SND1	staphylococcal nuclease and tudor domain containing 1	1.075
Q61838	Pzp	PZP, alpha-2-macroglobulin like	1.071
P01027	C3	complement C3	1.065
O88947	F10	coagulation factor X	1.063
P47857	PFKM	phosphofructokinase, muscle	1.057
O08538	ANGPT1	angiopoietin 1	1.055
P20918	PLG	plasminogen	1.02
O08677	KNG1	kininogen 1	1.019
P09405	NCL	nucleolin	1.011
O88783	F5	coagulation factor V	1.008
Q8BH61	F13A1	coagulation factor XIII A chain	1.007
